# Supplementary material for: Comprehensive hepatotoxicity prediction: ensemble model integrating machine learning and deep learning
Source: Front Pharmacol. 2024 Aug 21;15:1441587. doi: 10.3389/fphar.2024.1441587 (PMC11373136; doi:10.3389/fphar.2024.1441587)
Supplement: Supplementary file 2 [file DataSheet1.xlsx]

## Sheet: Sheet1
Target	SMILES
1	O=C(C1CCCCC1)N1CC(=O)N2CCc3ccccc3C2C1							Negative	0 =	970
1	CC1CCc2cc(F)cc3c(=O)c(C(=O)O)cn1c23							Positive	1 =	1618
1	CCC1(O)C(=O)OCc2c1cc1n(c2=O)Cc2cc3c(CN(C)C)c(O)ccc3nc2-1							Total		2588
0	C#CC1(OC(N)=O)CCCCC1
0	O=P(O)(O)C(O)(Cc1cccnc1)P(=O)(O)O
0	CC(O)(P(=O)(O)O)P(=O)(O)O
0	C[N+]12CCC(CC1)C(OC(=O)C(O)(c1ccccc1)c1ccccc1)C2
0	CN(C)C(=O)Oc1ccc[n+](C)c1
0	CC(N)C12CC3CC(CC(C3)C1)C2
0	C#CCNC1CCc2ccccc21
1	COc1cccc(C2(O)CCCCC2CN(C)C)c1
1	CCC1OC(=O)C(C)C(OC2CC(C)(OC)C(O)C(C)O2)C(C)C(OC2OC(C)CC(N(C)C)C2O)C(C)(O)CC(C)C2NC(COCCOC)OC(C2C)C1(C)O
1	NC1CC1c1ccccc1
0	CC(C=CC(C)C(C)(C)O)C1CCC2C(=CC=C3CC(O)CC(O)C3)CCCC21C
1	CC1C=CC=CC=CC=CC=CC=CC=CC(OC2OC(C)C(O)C(N)C2O)CC2OC(O)(CC(O)CC(O)C(O)CCC(O)CC(O)CC(=O)OC(C)C(C)C1O)CC(O)C2C(=O)O
1	CNC1C(O)C(NC)C2OC3(O)C(=O)CC(C)OC3OC2C1O
0	C=C1C(=CC=C2CCCC3(C)C2CCC3C(C)CCCC(C)(C)O)CC(O)CC1O
0	C=C1C(=CC=C2CCCC3(C)C2CCC3C(C)C=CC(C)C(C)C)CC(O)CC1O
0	C=C1C(=CC=C2CCCC3(C)C2CCC3C(C)C=CC(O)C2CC2)CC(O)CC1O
1	CCC(C)C1OC2(CCC1C)CC1CC(CC=C(C)C(OC3CC(OC)C(OC4CC(OC)C(O)C(C)O4)C(C)O3)C(C)C=CC=C3COC4C(O)C(C)=CC(C(=O)O1)C34O)O2
0	CN1C2CCC1CC(OC(c1ccccc1)c1ccccc1)C2
0	CC(C)=CCN1CCC2(C)c3cc(O)ccc3CC1C2C
1	C=CCC1C=C(C)CC(C)CC(OC)C2OC(O)(C(=O)C(=O)N3CCCCC3C(=O)OC(C(C)=CC3CCC(O)C(OC)C3)C(C)C(O)CC1=O)C(C)CC2OC
1	CN(C)CCCC1(c2ccc(F)cc2)OCc2cc(C#N)ccc21
1	CCCCN(CCCC)CCC(O)c1cc2c(Cl)cc(Cl)cc2c2cc(C(F)(F)F)ccc12
1	O=C(c1ccccc1)c1ccc2n1CCC2C(=O)O
0	COc1cc2c3cc1Oc1cc(ccc1O)CC1c4c(cc(OC)c(O)c4Oc4ccc(cc4)CC3N(C)CC2)CC[N+]1(C)C
1	C#CC1(O)CCC2C3CCC4=Cc5oncc5CC4(C)C3CCC21C
0	CNC1(C)C2CCC(C2)C1(C)C
1	CCC1OC(=O)C(C)C(=O)C(C)C(OC2OC(C)CC(N(C)C)C2O)C(C)(OC)CC(C)C(=O)C(C)C2N(CCCCn3cnc(-c4cccnc4)c3)C(=O)OC12C
0	CC12CCC3C(CCC45OC4C(O)=C(C#N)CC35C)C1CCC2O
0	CNC(C)C(O)c1ccccc1
1	CC12Cc3cn[nH]c3CC1CCC1C2CCC2(C)C1CCC2(C)O
1	OCC(CO)NC1CC(O)(CO)C(O)C(O)C1O
1	CC(=O)C1(O)CCC2C3C=C(Cl)C4=CC(=O)C5CC5C4(C)C3CCC21C
0	CCCC1OC2CC3C4CCC5=CC(=O)C=CC5(C)C4C(O)CC3(C)C2(C(=O)CO)O1
0	CC1(C)OC2CC3C4CCC5=CC(=O)CCC5(C)C4(F)C(O)CC3(C)C2(C(=O)CCl)O1
0	CC1(C)OC2CC3C4CCC5=CC(=O)C=CC5(C)C4C(O)CC3(C)C2(C(=O)CO)O1
0	CC1(C)OC2CC3C4CC(F)C5=CC(=O)CCC5(C)C4C(O)CC3(C)C2(C(=O)CO)O1
0	CC1(C)OC2CC3C4CC(F)C5=CC(=O)C=CC5(C)C4C(O)CC3(C)C2(C(=O)CO)O1
0	COC12CCC3(CC1C(C)(O)C(C)(C)C)C1Cc4ccc(O)c5c4C3(CCN1CC1CC1)C2O5
1	CC12COC(=O)CC1CCC1C2CCC2(C)C1CCC2(C)O
0	CC12C=CC(=O)NC1CCC1C2CCC2(C)C(C(=O)Nc3cc(C(F)(F)F)ccc3C(F)(F)F)CCC12
0	CC(C)(C)NC(=O)C1CCC2C3CCC4NC(=O)C=CC4(C)C3CCC12C
0	CC(=Cc1csc(C)n1)C1CC2OC2(C)CCCC(C)C(O)C(C)C(=O)C(C)(C)C(O)CC(=O)N1
0	C=C1CCC(O)CC1=CC=C1CCCC2(C)C1CCC2C(C)CCCC(C)(C)O
0	C=C1CCC(O)CC1=CC=C1CCCC2(C)C1CCC2C(C)C=CC(C)C(C)C
0	C=C1CCC(O)CC1=CC=C1CCCC2(C)C1CCC2C(C)CCCC(C)C
1	CC12CCC(CC1=O)C2(C)C
1	CNC1CCC(c2ccc(Cl)c(Cl)c2)c2ccccc21
1	O=C(c1cc(O)c(O)c(O)c1)c1ccc(O)c(O)c1O
1	CC=CC1C(C(=O)OCc2c(F)c(F)c(COC)c(F)c2F)C1(C)C
0	O=C1NC(c2ccccc2)(c2ccccc2)C(=O)N1COP(=O)(O)O
0	CC1C=CC=CCCC=CC=CC=CC=CC(OC2OC(C)C(O)C(N)C2O)CC(O)C(C(=O)O)C(O)CC(=O)CC(O)C(O)CCC(O)CC(O)CC(O)CC(=O)OC(C)C(C)C1O
0	CC[N+](C)(C)Cc1ccccc1Br
1	CCCCc1oc2ccccc2c1C(=O)c1cc(I)c(OCCN(CC)CC)c(I)c1
0	CC[N+](CC)(CCNC(=O)C(=O)NCC[N+](CC)(CC)Cc1ccccc1Cl)Cc1ccccc1Cl
0	CN1C=CC=CC1=CN=O
0	CC(C)=CCCC(C)=CCCC(C)=CC=CC(C)=CC(=O)O
1	CC(C=CC1=C(C)CCCC1(C)C)=CC=CC(C)=CCO
1	CC(C=CC1=C(C)CCCC1(C)C)=CC=CC(C)=CC(=O)O
1	CC(C=CC1=C(C)CCCC1(C)C)=CC=CC(C)=CC(=O)Nc1ccc(O)cc1
1	CCc1oc2ccccc2c1C(=O)c1cc(I)c(O)c(I)c1
1	CCc1oc2ccccc2c1C(=O)c1ccc(O)cc1
1	Cc1cccc(C)c1OCC(C)N
1	COc1ccccc1OCCNCC(O)COc1cccc2[nH]c3ccccc3c12
0	CC(C)(C)NCC(O)COc1nsnc1N1CCOCC1
0	CC(N)Cc1ccccc1
1	C1CCC(C(CC2CCCCN2)C2CCCCC2)CC1
0	CNC1(c2ccccc2Cl)CCCCC1=O
1	CC(C(=O)O)c1cccc(C(=O)c2ccccc2)c1
1	CC(C(=O)O)c1ccc(-c2ccccc2)c(F)c1
1	CC(C(=O)O)c1cccc(Oc2ccccc2)c1
1	CN1C(=O)CCS(=O)(=O)C1c1ccc(Cl)cc1
1	CC(C(=O)O)c1ccc2c(c1)[nH]c1ccc(Cl)cc12
0	CCN(CC)C(C)C(=O)c1ccccc1
0	CCC(Cc1c(I)cc(I)c(N)c1I)C(=O)O
0	CN1CCCC1CCOC(C)(c1ccccc1)c1ccc(Cl)cc1
1	CC(C)Cc1ccc(C(C)C(=O)O)cc1
1	CC(C(=O)O)c1ccc(C(=O)c2cccs2)cc1
0	CC(=O)NC(CS)C(=O)O
0	COCC(NC(C)=O)C(=O)NCc1ccccc1
1	CC(N)(Cc1ccc(O)c(O)c1)C(=O)O
0	NC(Cc1cc(I)c(Oc2cc(I)c(O)c(I)c2)c(I)c1)C(=O)O
1	NC(Cc1ccc(N(CCCl)CCCl)cc1)C(=O)O
0	COc1ccc2c(c1)N(CC(C)CN(C)C)c1ccccc1S2
0	COc1ccccc1OCC(O)CO
0	OCC(O)COc1ccc(Cl)cc1
1	CC(C)C1CCC(C(=O)NC(Cc2ccccc2)C(=O)O)CC1
1	CC1COc2c(N3CCN(C)CC3)c(F)cc3c(=O)c(C(=O)O)cn1c23
0	CCCNC(C)C(=O)Nc1ccccc1C
1	CC(CN(C)C)CN1c2ccccc2Sc2ccccc21
1	CCNC(C)Cc1cccc(C(F)(F)F)c1
0	C#CCN(C)C(C)Cc1ccccc1
0	CNC1C(O)C(OC2C(N)CC(N)C(OC3OC(CN)CCC3N)C2O)OCC1(C)O
1	CCNC1CC(N)C(OC2OC(CN)=CCC2N)C(O)C1OC1OCC(C)(O)C(NC)C1O
0	OCC(O)C(O)C(O)C(O)CO
0	OCCN1CC(O)C(O)C(O)C1CO
0	CCCCN1CC(O)C(O)C(O)C1CO
0	CC(=O)NC1C(N=C(N)N)C=C(C(=O)O)OC1C(O)C(O)CO
0	Nc1ncnc2c1ncn2C1OC(CO)C(O)C1O
1	Nc1nc(Cl)nc2c1ncn2C1OC(CO)C(O)C1F
1	CC(c1ncncc1F)C(O)(Cn1cncn1)c1ccc(F)cc1F
0	CC(C)(C)NCC(O)COc1cccc2c1CC(O)C(O)C2
1	CNC(=O)C(NC(=O)C(CC(C)C)C(O)C(=O)NO)C(C)(C)C
0	NCC1OC(OC2C(CO)OC(OC3C(O)C(N)CC(N)C3OC3OC(CN)C(O)C(O)C3N)C2O)C(N)C(O)C1O
1	CCC1OC(=O)C(C)C(OC2CC(C)(OC)C(O)C(C)O2)C(C)C(OC2OC(C)CC(N(C)C)C2O)C(C)(O)CC(C)CN(C)C(C)C(O)C1(C)O
1	OC(CBr)C(O)C(O)C(O)CBr
0	COc1nc(N)nc2c1ncn2C1OC(CO)C(O)C1O
0	NCC1OC(OC2C(N)CC(N)C(OC3OC(CO)C(O)C(N)C3O)C2O)C(O)C(O)C1O
1	CC(=O)NC1C(O)OC(CO)C(OS(=O)(=O)[O-])C1OC1OC(C(=O)[O-])C(O)C(O)C1O
0	OCC1OC(O)C(O)C(O)C1O
1	Nc1nc(Cl)nc2c1ncn2C1CC(O)C(CO)O1
1	CC1CNc2c(cccc2S(=O)(=O)NC(CCCN=C(N)N)C(=O)N2CCC(C)CC2C(=O)O)C1
1	CC1OC2(CS1)CN1CCC2CC1
1	CC(C)NCC(O)COc1cccc2[nH]ccc12
1	CC(C)NCC(O)COc1ccc(COCCOC(C)C)cc1
0	CC(C)(C)NCC(O)COc1ccccc1C1CCCC1
1	CCOC(=O)C(CCc1ccccc1)NC(C)C(=O)N1CCCC1C(=O)O
1	CC(CS)C(=O)N1CCCC1C(=O)O
1	NCCCCC(NC(CCc1ccccc1)C(=O)O)C(=O)N1CCCC1C(=O)O
1	CC(C)(C)NC(=O)C1CN(Cc2cccnc2)CCN1CC(O)CC(Cc1ccccc1)C(=O)NC1c2ccccc2CC1O
1	COCCc1ccc(OCC(O)CNC(C)C)cc1
0	CC(C)NCC(O)COc1ccc(CCOCC2CC2)cc1
1	CCCCN1CCCCC1C(=O)Nc1c(C)cccc1C
1	CC(C)NCC(O)COc1cccc2ccccc12
1	CCC(C(N)=O)N1CCCC1=O
1	COc1ccc(CCN(C)CCCC(C#N)(c2ccc(OC)c(OC)c2)C(C)C)cc1OC
1	COC(c1ccccc1)(c1ccccc1)C(Oc1nc(C)cc(C)n1)C(=O)O
1	COc1ccc2cc(C(C)C(=O)O)ccc2c1
0	CCCCS(=O)(=O)NC(Cc1ccc(OCCCCC2CCNCC2)cc1)C(=O)O
1	CC(NC(C)(C)C)C(=O)c1cccc(Cl)c1
0	CC(C)(CO)C(O)C(=O)NCCCO
1	NC(=O)CCC(N)C(=O)O
0	CC(Cc1ccccc1)NC(=O)C(N)CCCCN
0	COc1cc2c(cc1OC)C(=O)C(CC1CCN(Cc3ccccc3)CC1)C2
1	CC(=O)SCC(C)C(=O)N1CCCC1C(=O)NC(Cc1ccccc1)C(=O)O
1	CN(Cc1cnc2nc(N)nc(N)c2n1)c1ccc(C(=O)NC(CCC(=O)O)C(=O)O)cc1
0	Nc1nc2ncc(CNc3ccc(C(=O)NC(CCC(=O)O)C(=O)O)cc3)nc2c(=O)[nH]1
0	Nc1nc2c(c(=O)[nH]1)N(C=O)C(CNc1ccc(C(=O)NC(CCC(=O)O)C(=O)O)cc1)CN2
1	Cc1nc2ccc(CN(C)c3ccc(C(=O)NC(CCC(=O)O)C(=O)O)s3)cc2c(=O)[nH]1
1	CCC(CO)NCCNC(CC)CO
0	CC(N)(Cc1ccc(O)cc1)C(=O)O
0	NC(Cc1cc(I)c(Oc2ccc(O)c(I)c2)c(I)c1)C(=O)O
1	CC(C)(S)C(N)C(=O)O
1	CC(Cc1ccc(O)c(O)c1)(NN)C(=O)O
1	CNC1C(O)C(OC2C(NC(=O)C(O)CN)CC(N)C(OC3OC(CN)C(O)C(O)C3O)C2O)OCC1(C)O
1	CCCCC(=O)N(Cc1ccc(-c2ccccc2-c2nn[nH]n2)cc1)C(C(=O)O)C(C)C
1	NCCC(O)C(=O)NC1CC(N)C(OC2OC(CN)C(O)C(O)C2O)C(O)C1OC1OC(CO)C(O)C(N)C1O
0	Cc1cccc(C)c1NC(=O)C1CCCCN1C
0	CCCN1CCCCC1C(=O)Nc1c(C)cccc1C
0	NC(=O)C1CCCN1C(=O)C(Cc1cnc[nH]1)NC(=O)C1CCC(=O)N1
1	CC(C)(C)NC(=O)C1CC2CCCCC2CN1CC(O)C(Cc1ccccc1)NC(=O)C(CC(N)=O)NC(=O)c1ccc2ccccc2n1
1	COc1cc2nc(N(C)CCCNC(=O)C3CCCO3)nc(N)c2cc1OC
1	CC(O)(CS(=O)(=O)c1ccc(F)cc1)C(=O)Nc1ccc(C#N)c(C(F)(F)F)c1
0	CCN(Cc1ccncc1)C(=O)C(CO)c1ccccc1
0	CNC(C)Cc1ccccc1
0	CCOC(=O)C(CCc1ccccc1)NC(C)C(=O)N1C(C(=O)O)CC2CCCCC21
1	CCOC(=O)C(CCc1ccccc1)NC(C)C(=O)N1C(C(=O)O)CC2CCCC21
0	CCCC(NC(C)C(=O)N1C(C(=O)O)CC2CCCCC21)C(=O)OCC
0	OC1COC(O)C(O)C1O
0	OCC1OC(OC2C(CO)OC(O)(CO)C2O)C(O)C(O)C1O
1	NCC1OC(OC2C(N)CC(N)C(OC3OC(CO)C(O)C(N)C3O)C2O)C(N)CC1O
0	NCC1OC(OC2C(CO)OC(OC3C(O)C(N)CC(N)C3OC3OC(CO)C(O)C(O)C3N)C2O)C(N)C(O)C1O
1	O=C(O)C1CC(C2CCCCC2)CN1
1	CCCC1CC(C(=O)NC(C(C)Cl)C2OC(SC)C(O)C(O)C2O)N(C)C1
1	CC(CSC(=O)c1ccccc1)C(=O)N1CC(Sc2ccccc2)CC1C(=O)O
1	COC1=CC(=O)CC(C)C12Oc1c(Cl)c(OC)cc(OC)c1C2=O
1	Cc1onc(-c2ccccc2)c1C(=O)NC1C(=O)N2C1SC(C)(C)C2C(=O)O
1	CC1(C)SC2C(NC(=O)C(NC(=O)N3CCN(S(C)(=O)=O)C3=O)c3ccccc3)C(=O)N2C1C(=O)O
1	CC1(C)SC2C(NC(=O)COc3ccccc3)C(=O)N2C1C(=O)O
1	CC1(C)SC2C(NC(=O)Cc3ccccc3)C(=O)N2C1C(=O)O
0	CC1(C)SC2C(NC(=O)C(NC(=O)N3CCNC3=O)c3ccccc3)C(=O)N2C1C(=O)O
1	CC1(C)SC2C(N=CN3CCCCCC3)C(=O)N2C1C(=O)O
0	CC1(C)SC2C(NC(=O)C3(N)CCCCC3)C(=O)N2C1C(=O)O
0	COc1cccc(OC)c1C(=O)NC1C(=O)N2C1SC(C)(C)C2C(=O)O
1	CCOc1ccc2ccccc2c1C(=O)NC1C(=O)N2C1SC(C)(C)C2C(=O)O
1	CCN1CCN(C(=O)NC(C(=O)NC2C(=O)N3C2SC(C)(C)C3C(=O)O)c2ccccc2)C(=O)C1=O
1	CC1(C)SC2C(NC(=O)C(N)c3ccc(O)cc3)C(=O)N2C1C(=O)O
1	CC1(C)SC2C(NC(=O)C(N)c3ccccc3)C(=O)N2C1C(=O)O
0	CC1(C)SC2C(NC(=O)C(C(=O)O)c3ccsc3)C(=O)N2C1C(=O)O
1	Cc1onc(-c2c(F)cccc2Cl)c1C(=O)NC1C(=O)N2C1SC(C)(C)C2C(=O)O
1	Cc1onc(-c2ccccc2Cl)c1C(=O)NC1C(=O)N2C1SC(C)(C)C2C(=O)O
1	CC(=O)OC1CC2(C)C(CC(O)C3C4(C)CCC(O)C(C)C4CCC32C)C1=C(CCC=C(C)C)C(=O)O
1	COc1cc(C)c(C=CC(C)=CC=CC(C)=CC(=O)O)c(C)c1C
1	CC12CC(=CO)C(=O)CC1CCC1C2CCC2(C)C1CCC2(C)O
1	Cc1ccc(C(=O)c2cc(O)c(O)c([N+](=O)[O-])c2)cc1
1	CCc1oc2ccccc2c1C(=O)c1cc(Br)c(O)c(Br)c1
1	O=C1c2cccc3c2C(CCC3)CN1C1CN2CCC1CC2
1	NC(=O)OCC(COC(N)=O)c1ccccc1
0	CC[N+](CC)(CC)CCC(O)(c1ccccc1)C1CCCCC1
1	CN(C)CCC=C1c2ccccc2Sc2ccc(Cl)cc21
1	CN(C)CCC=C1c2ccccc2COc2ccccc21
0	CC1(C)C(C=C(Cl)Cl)C1C(=O)OCc1cccc(Oc2ccccc2)c1
0	Cc1ccsc1C(=CCCN1CCCC(C(=O)O)C1)c1sccc1C
1	NS(=O)(=O)c1cc2c(cc1C(F)(F)F)NC(Cc1ccccc1)NS2(=O)=O
0	CCC1(C)CC(=O)NC1=O
0	C[N+](C)(C)CC(O)CC(=O)[O-]
1	NCC(CC(=O)O)c1ccc(Cl)cc1
1	CNCCC(Oc1ccccc1C)c1ccccc1
1	O=C1C(CCC(O)c2ccc(F)cc2)C(c2ccc(O)cc2)N1c1ccc(F)cc1
1	CCC1OC(=O)C(C)C(OC2CC(C)(OC)C(O)C(C)O2)C(C)C(OC2OC(C)CC(N(C)C)C2O)C(C)(O)CC(C)C(=NOCOCCOC)C(C)C(O)C1(C)O
1	CCC1OC(=O)C(C)C(OC2CC(C)(OC)C(O)C(C)O2)C(C)C(OC2OC(C)CC(N(C)C)C2O)C(C)(OC)CC(C)C(=O)C(C)C(O)C1(C)O
1	CCC1OC(=O)C(C)C(OC2CC(C)(OC)C(O)C(C)O2)C(C)C(OC2OC(C)CC(N(C)C)C2O)C(C)(O)CC(C)C(=O)C(C)C(O)C1(C)O
1	CCC(C)C(=O)OC1CC(O)C=C2C=CC(C)C(CCC(O)CC(O)CC(=O)O)C21
1	CC(C)c1c(C(=O)Nc2ccccc2)c(-c2ccccc2)c(-c2ccc(F)cc2)n1CCC(O)CC(O)CC(=O)O
1	CC12CC3CC(C)(C1)CC(N)(C3)C2
0	CCOC(=O)C(CCc1ccccc1)NC(C)C(=O)N1Cc2ccccc2CC1C(=O)O
1	CCOC(=O)C(CCc1ccccc1)NC(C)C(=O)N1Cc2cc(OC)c(OC)cc2CC1C(=O)O
1	CCC1(c2ccc(N)cc2)CCC(=O)NC1=O
0	CN(C)CCC(c1ccc(Br)cc1)c1ccccn1
0	CN(C)CCC(c1ccc(Cl)cc1)c1ccccn1
1	Nc1cccc2c1CN(C1CCC(=O)NC1=O)C2=O
1	CC(C)CC(CN)CC(=O)O
0	CSCCC(NC(=O)C(Cc1ccc(OS(=O)(=O)O)cc1)NC(=O)C(N)CC(=O)O)C(=O)NCC(=O)NC(Cc1c[nH]c2ccccc12)C(=O)NC(CCSC)C(=O)NC(CC(=O)O)C(=O)NC(Cc1ccccc1)C(N)=O
0	CCC1(c2ccccc2)CCC(=O)NC1=O
0	CSCCC(NC(=O)C(Cc1c[nH]c2ccccc12)NC(=O)CCNC(=O)OCC(C)C)C(=O)NC(CC(=O)O)C(=O)NC(Cc1ccccc1)C(N)=O
1	CNCCC(Oc1cccc2ccccc12)c1cccs1
1	CNCCC(Oc1ccc(C(F)(F)F)cc1)c1ccccc1
1	CC12CCC3C(CC=C4CC(O)CCC43C)C1CCC2=O
0	COc1cc2c(cc1OC)C1CC(=O)C(CC(C)C)CN1CC2
1	Cc1c(O)cccc1C(=O)NC(CSc1ccccc1)C(O)CN1CC2CCCCC2CC1C(=O)NC(C)(C)C
0	CC1CN(C2CCC(C#N)(c3ccc(F)cc3)CC2)CCC1(C(=O)O)c1ccccc1
1	Fc1ccc(C2CCNCC2COc2ccc3c(c2)OCO3)cc1
0	CCC1C(=O)OCC1Cc1cncn1C
0	Cc1cc(SCc2sc(-c3ccc(C(F)(F)F)c(F)c3)nc2C)ccc1OCC(=O)O
0	NCCCC(O)(P(=O)(O)O)P(=O)(O)O
0	CC(C)[N+](C)(CCC(C(N)=O)(c1ccccc1)c1ccccc1)C(C)C
0	Nc1ccc(S(=O)(=O)[N-]c2ncccn2)cc1
1	NC(=O)NS(=O)(=O)c1ccc(N)cc1
0	CC12CCC3C(CCC4=CC(=O)C=CC43C)C1CCC(=O)O2
1	NNc1nnc(NN)c2ccccc12
1	CC(CCC(=O)O)C1CCC2C3C(O)CC4CC(O)CCC4(C)C3CCC12C
1	CCN(CC)CCCC(C)Nc1c2ccc(Cl)cc2nc2ccc(OC)cc12
0	CCN(CC)CCCC(C)Nc1ccnc2cc(Cl)ccc12
1	O=C1Nc2ccc(Cl)cc2C(C#CC2CC2)(C(F)(F)F)O1
0	CN1CCC23c4c5ccc(O)c4OC2C(=O)CCC3C1C5
1	CN1CCC23c4c5ccc(O)c4OC2C(O)C=CC3C1C5
1	O=C1CCC2(O)C3Cc4ccc(O)c5c4C2(CCN3CC2CC2)C1O5
0	CN1CCC23c4c5ccc(O)c4OC2C(=O)CCC3(O)C1C5
0	C=CCN1CCC23c4c5ccc(O)c4OC2C(=O)CCC3(O)C1C5
0	COc1ccc2c3c1OC1C(=O)CCC4(O)C(C2)N(C)CCC314
0	Oc1ccc2c3c1OC1C(O)CCC4(O)C(C2)N(CC2CCC2)CCC314
1	CC(O)C1C(=O)N2C(C(=O)O)=C(SC3CNC(C(=O)N(C)C)C3)C(C)C12
1	CC(O)C1C(=O)N2C(C(=O)O)=C(SC3CNC(C(=O)Nc4cccc(C(=O)O)c4)C3)C(C)C12
1	CC(O)C1C(=O)N2C(C(=O)O)=C(SC3CNC(CNS(N)(=O)=O)C3)C(C)C12
0	CCNC1CC(C)S(=O)(=O)c2sc(S(N)(=O)=O)cc21
1	CCOC(=O)C(CCc1ccccc1)NC(C)C(=O)N1C(=O)N(C)CC1C(=O)O
0	CN(C)CCc1c[nH]c2ccc(CC3COC(=O)N3)cc12
1	C=CC(N)CCC(=O)O
1	CC1c2cccc(O)c2C(O)=C2C(=O)C3(O)C(O)=C(C(N)=O)C(=O)C(N(C)C)C3C(O)C21
1	CN(C)C1C(=O)C(C(N)=O)=C(O)C2(O)C(=O)C3=C(O)c4c(O)cccc4C(C)(O)C3C(O)C12
1	CN(C)c1ccc(O)c2c1CC1CC3C(N(C)C)C(=O)C(C(N)=O)=C(O)C3(O)C(=O)C1=C2O
1	CN(C)c1cc(NC(=O)CNC(C)(C)C)c(O)c2c1CC1CC3C(N(C)C)C(=O)C(C(N)=O)=C(O)C3(O)C(=O)C1=C2O
1	CN(C)C1C(=O)C(C(N)=O)=C(O)C2(O)C(=O)C3=C(O)c4c(O)cccc4C(C)(O)C3CC12
1	CN(C)C1C(=O)C(C(N)=O)=C(O)C2(O)C(=O)C3=C(O)c4c(O)ccc(Cl)c4C(O)C3CC12
1	CN(C)C1C(=O)C(C(N)=O)=C(O)C2(O)C(=O)C3=C(O)c4c(O)ccc(Cl)c4C(C)(O)C3CC12
1	CCOC1OC(=O)CC1NC(=O)C1CCCN2C(=O)CCC(NC(=O)c3nccc4ccccc34)C(=O)N12
1	CC#CCC(C)C(O)C=CC1C(O)CC2CC(=CCCCC(=O)O)CC21
0	COc1cc(C2c3cc4c(cc3C(O)C3COC(=O)C23)OCO4)cc(OC)c1OC
1	CCc1ccc(CCOc2ccc(CC3SC(=O)NC3=O)cc2)nc1
1	Oc1ccc(C2CNCCc3c2cc(O)c(O)c3Cl)cc1
1	COc1cc(C2c3cc4c(cc3C(OC3OC5COC(C)OC5C(O)C3O)C3COC(=O)C23)OCO4)cc(OC)c1O
1	COc1cc(C2c3cc4c(cc3C(OC3OC5COC(c6cccs6)OC5C(O)C3O)C3COC(=O)C23)OCO4)cc(OC)c1O
0	CN1CCc2cccc3c2C1Cc1ccc(O)c(O)c1-3
0	CCCCCCC(C)(C)c1cc(O)c2c(c1)OC(C)(C)C1CCC(=O)CC21
0	CCCCCc1cc(O)c2c(c1)OC(C)(C)C1CCC(C)=CC21
0	CC(C)CC1C(=O)N2CCCC2C2(O)OC(NC(=O)C3C=C4c5cccc6[nH]c(Br)c(c56)CC4N(C)C3)(C(C)C)C(=O)N12
0	CCC(CO)NC(=O)C1C=C2c3cccc4c3c(cn4C)CC2N(C)C1
0	CCC(CO)NC(=O)C1C=C2c3cccc4[nH]cc(c34)CC2N(C)C1
0	CCCN1CC(CSC)CC2c3cccc4[nH]cc(c34)CC21
0	CN1CC(C(=O)NC2(C)OC3(O)C4CCCN4C(=O)C(Cc4ccccc4)N3C2=O)CC2c3cccc4[nH]cc(c34)CC21
0	CC(O)C(O)C1CNc2nc(N)[nH]c(=O)c2N1
1	CCC(=O)C(CC(C)N(C)C)(c1ccccc1)c1ccccc1
0	CNC1CCc2[nH]c3ccc(C(N)=O)cc3c2C1
0	CCC(C)CCCCC(=O)NC(CCN)C(=O)NC(C(=O)NC(CCN)C(=O)NC1CCNC(=O)C(C(C)O)NC(=O)C(CCN)NC(=O)C(CCN)NC(=O)C(CC(C)C)NC(=O)C(Cc2ccccc2)NC(=O)C(CCN)NC1=O)C(C)O
1	CC(=O)OCC1=C(C(=O)O)N2C(=O)C(NC(=O)CSc3ccncc3)C2SC1
1	CC(=O)OCC1=C(C(=O)O)N2C(=O)C(NC(=O)Cc3cccs3)C2SC1
1	CON=C(C(=O)NC1C(=O)N2C(C(=O)O)=C(COC(N)=O)CSC12)c1ccco1
1	CC(C)(ON=C(C(=O)NC1C(=O)N2C(C(=O)O)=C(C[n+]3ccccc3)CSC12)c1csc(N)n1)C(=O)O
1	C=CC1=C(C(=O)O)N2C(=O)C(NC(=O)C(=NO)c3csc(N)n3)C2SC1
1	CON=C(C(=O)NC1C(=O)N2C(C(=O)O)=C(CSc3nnnn3C)CSC12)c1csc(N)n1
1	CON=C(C(=O)NC1C(=O)N2C(C(=O)O)=C(CSc3nc(=O)c(=O)[nH]n3C)CSC12)c1csc(N)n1
1	CON=C(C(=O)NC1C(=O)N2C(C(=O)O)=CCSC12)c1csc(N)n1
1	CCN1CCN(C(=O)NC(C(=O)NC2C(=O)N3C(C(=O)O)=C(CSc4nnnn4C)CSC23)c2ccc(O)cc2)C(=O)C1=O
1	CC1=C(C(=O)O)N2C(=O)C(NC(=O)C(N)c3ccc(O)cc3)C2SC1
1	CC=CC1=C(C(=O)O)N2C(=O)C(NC(=O)C(N)c3ccc(O)cc3)C2SC1
1	CC1=C(C(=O)O)N2C(=O)C(NC(=O)C(N)C3=CCC=CC3)C2SC1
1	NC(C(=O)NC1C(=O)N2C(C(=O)O)=C(Cl)CSC12)c1ccccc1
1	CC1=C(C(=O)O)N2C(=O)C(NC(=O)C(N)c3ccccc3)C2SC1
1	COC1(NC(=O)C(C(=O)O)c2ccc(O)cc2)C(=O)N2C(C(=O)O)=C(CSc3nnnn3C)COC21
1	Cn1nnnc1SCC1=C(C(=O)O)N2C(=O)C(NC(=O)C(O)c3ccccc3)C2SC1
1	O=C(O)C1=C(CSc2nnnn2CS(=O)(=O)O)CSC2C(NC(=O)C(O)c3ccccc3)C(=O)N12
1	C=CC1=C(C(=O)O)N2C(=O)C(NC(=O)C(=NOCC(=O)O)c3csc(N)n3)C2SC1
1	CON=C(C(=O)NC1C(=O)N2C(C(=O)O)=C(C[n+]3cccc4c3CCC4)CSC12)c1csc(N)n1
1	Nc1nc(C(=CCC(=O)O)C(=O)NC2C(=O)N3C(C(=O)O)=CCSC23)cs1
1	CN(C)CCn1nnnc1SCC1=C(C(=O)O)N2C(=O)C(NC(=O)Cc3csc(N)n3)C2SC1
1	COC1(NC(=O)CSC(F)F)C(=O)N2C(C(=O)O)=C(CSc3nnnn3CCO)COC21
1	NCc1ccccc1CC(=O)NC1C(=O)N2C(C(=O)O)=C(CSc3nnnn3CC(=O)O)CSC12
1	COC1(NC(=O)Cc2cccs2)C(=O)N2C(C(=O)O)=C(COC(N)=O)CSC21
1	NC(C(=O)NC1C(=O)N2C(C(=O)O)=C(Cl)CCC12)c1ccccc1
1	COC1(NC(=O)CSCC#N)C(=O)N2C(C(=O)O)=C(CSc3nnnn3C)CSC21
1	COC1(NC(=O)C2SC(=C(C(N)=O)C(=O)O)S2)C(=O)N2C(C(=O)O)=C(CSc3nnnn3C)CSC21
0	NC1=NCC2c3ccccc3Cc3ccccc3N12
0	CCCN(CCc1cccs1)C1CCc2c(O)cccc2C1
0	c1ccc(C2CN3CCSC3=N2)cc1
1	Cc1nnc(SCC2=C(C(=O)O)N3C(=O)C(NC(=O)Cn4cnnn4)C3SC2)s1
1	CC(=O)C1(O)CCC2C3CC(C)C4=CC(=O)CCC4(C)C3CCC21C
0	CC1CC2C3CC(F)C4=CC(=O)C=CC4(C)C3(F)C(O)CC2(C)C1(O)C(=O)CO
0	CC1CC2C3CC(F)C4=CC(=O)C=CC4(C)C3(Cl)C(O)CC2(C)C1C(=O)CO
0	CC(=O)C1(O)CCC2C3CC(C)C4=CC(=O)C=CC4(C)C3(F)C(O)CC21C
1	CC1CC2C(C(O)CC3(C)C2CCC3(O)C(=O)CO)C2(C)C=CC(=O)C=C12
0	CC(=O)C1CCC2C3CC(C)C4=CC(=O)CCC4(C)C3C(O)CC12C
1	CN1CCN2c3ncccc3Cc3ccccc3C2C1
0	C#CC1(O)CCC2C3C(C)CC4=C(CCC(=O)C4)C3CCC21C
0	CC12CCC3c4ccc(O)cc4CC(CCCCCCCCCS(=O)CCCC(F)(F)C(F)(F)F)C3C1CCC2O
0	CC1CC2C3C(Cl)CC4=CC(=O)C=CC4(C)C3C(O)CC2(C)C1(O)C(=O)CO
0	COc1cccc2c1C(=O)c1c(O)c3c(c(O)c1C2=O)CC(O)(C(=O)CO)CC3OC1CC(N)C(O)C(C)O1
1	CC(=O)C1(O)Cc2c(O)c3c(c(O)c2C(OC2CC(N)C(O)C(C)O2)C1)C(=O)c1ccccc1C3=O
1	OCC1OC(n2cnc3c2NC=NCC3O)CC1O
0	C=C1CC2C(CCC3(C)C(=O)CCC23)C2(C)C=CC(=O)C=C12
0	CC12CCC3C(CCC4=C(O)C(=O)CCC43C)C1CCC2=O
1	C#CC1(O)CCC2C3CCC4=CC(=O)CCC4C3CCC21CC
1	C#CC1(O)CCC2C3CCC4=CC(=O)CCC4C3CCC21C
1	CC12CCC(=O)C=C1CCC1C2CCC2(C)C1CCC2(C)O
1	CC12CCC(=O)C=C1CCC1C2CCC2(C)C(O)CCC12
1	CC12CCC3C4CCC(=O)C=C4CCC3C1CCC2O
1	C#CC1(O)CCC2C3CCc4cc(OC5CCCC5)ccc4C3CCC21C
1	CC12CCC3c4ccc(O)cc4CCC3C1CCC2O
1	CC1CC2C3CCC4=CC(=O)C=CC4(C)C3=CCC2(C)C1C(=O)CN1CCN(c2cc(N3CCCC3)nc(N3CCCC3)n2)CC1
0	CC#CC1(O)CCC2C3CCC4=CC(=O)CCC4=C3C(c3ccc(N(C)C)cc3)CC21C
0	CC1CC2C3CCC4=CC(=O)C=CC4(C)C3(Cl)C(O)CC2(C)C1(O)C(=O)CCl
1	CC1CC2C3CCC4=CC(=O)C=CC4(C)C3(F)C(O)CC2(C)C1(O)C(=O)CO
0	CC1CC2C3CCC4=CC(=O)C=CC4(C)C3(F)C(O)CC2(C)C1C(=O)CO
0	CC1CC2C3CCC4=CC(=O)C=CC4(C)C3(Cl)C(O)CC2(C)C1(O)C(=O)CO
0	CC12CCC(=O)C=C1CCC1C3CCC(O)(C(=O)CO)C3(C)CC(O)C12F
1	CC1(O)CCC2C3CCC4=CC(=O)CCC4(C)C3(F)C(O)CC21C
0	CCC(=O)C1(C)C(C)CC2C3CCC4=CC(=O)C=CC4(C)C3C(O)CC21C
1	CC12C=CC(=O)C=C1CCC1C2C(O)CC2(C)C1CCC2(O)C(=O)CO
1	C#CC1(O)CCC2C3CCC4=CC(=O)CCC4C3C(=C)CC21CC
1	CC(=O)C1CCC2C3CCC4=CC(=O)CCC4(C)C3CCC12C
0	Cc1nc2n(c(=O)c1CCN1CCC(c3noc4cc(F)ccc34)CC1)CCCC2O
1	CN1CCN(CCC=C2c3ccccc3Sc3ccc(S(=O)(=O)N(C)C)cc32)CC1
0	Clc1ccc(CON=C(Cn2ccnc2)c2ccc(Cl)cc2Cl)c(Cl)c1
1	CNC(=C[N+](=O)[O-])NCCSCc1csc(CN(C)C)n1
1	CNC(=C[N+](=O)[O-])NCCSCc1ccc(CN(C)C)o1
1	CCN(CC)C(=O)C(C#N)=Cc1cc(O)c(O)c([N+](=O)[O-])c1
1	COc1c(C)c2c(c(O)c1CC=C(C)CCC(=O)O)C(=O)OC2
1	CN(CC=CC#CC(C)(C)C)Cc1cccc2ccccc12
0	CC=CC(=O)N(CC)c1ccccc1C
0	CN(CC=Cc1ccccc1)Cc1cccc2ccccc12
1	CC(C)c1nc(N(C)S(C)(=O)=O)nc(-c2ccc(F)cc2)c1C=CC(O)CC(O)CC(=O)O
1	CC(C)n1c(C=CC(O)CC(O)CC(=O)O)c(-c2ccc(F)cc2)c2ccccc21
1	COCc1c(C(C)C)nc(C(C)C)c(C=CC(O)CC(O)CC(=O)O)c1-c1ccc(F)cc1
1	C=CC1CN2CCC1CC2C(O)c1ccnc2ccc(OC)cc12
1	CCC1CN2CCC1CC2C(O)c1ccnc2ccc(OC)cc12
1	OC(c1cc(C(F)(F)F)nc2c(C(F)(F)F)cccc12)C1CCCCN1
1	CCCCCC(O)C=CC1C(O)CC(=O)C1CC=CCCCC(=O)O
0	CCCCCC(C)(O)C=CC1C(O)CC(O)C1CC=CCCCC(=O)O
1	CCNC(=O)CCCC=CCC1C(O)CC(O)C1C=CC(O)CCc1ccccc1
0	CCCCCC(O)C=CC1C(O)CC(O)C1CC=CCCCC(=O)O
1	CCc1c2c(nc3ccc(OC(=O)N4CCC(N5CCCCC5)CC4)cc13)-c1cc3c(c(=O)n1C2)COC(=O)C3(O)CC
1	CC(C)CC(NC(=O)C(Cc1ccccc1)NC(=O)c1cnccn1)B(O)O
1	CC1(C)OC2COC3(COS(N)(=O)=O)OC(C)(C)OC3C2O1
1	CN1C2CCC1CC(OC(=O)c1c[nH]c3ccccc13)C2
0	CN1C2CCC1CC(OC(=O)C(CO)c1ccccc1)C2
0	C=CC1(C)CC(OC(=O)CSC2CC3CCC(C2)N3C)C2(C)C(C)CCC3(CCC(=O)C32)C(C)C1O
0	COCC(=O)OC1(CCN(C)CCCc2nc3ccccc3[nH]2)CCc2cc(F)ccc2C1C(C)C
1	CC(=O)OC1C(=O)C2(C)C(O)CC3OCC3(OC(C)=O)C2C(OC(=O)c2ccccc2)C2(O)CC(OC(=O)C(O)C(NC(=O)c3ccccc3)c3ccccc3)C(C)=C1C2(C)C
1	CC(=O)OC12COC1CC(O)C1(C)C(=O)C(O)C3=C(C)C(OC(=O)C(O)C(NC(=O)OC(C)(C)C)c4ccccc4)CC(O)(C(OC(=O)c4ccccc4)C21)C3(C)C
1	CCC(C)C(=O)OC1CC(C)C=C2C=CC(C)C(CCC3CC(O)CC(=O)O3)C21
1	CCC(C)(C)C(=O)OC1CC(C)C=C2C=CC(C)C(CCC3CC(O)CC(=O)O3)C21
1	Nc1nc(NC2CC2)c2ncn(C3C=CC(CO)C3)c2n1
1	CC(Cn1cnc2c(N)ncnc21)OCP(=O)(O)O
0	C[N+](C)(C)CC(O)CC(=O)O
1	O=S(=O)(O)OCC1OC(OC2(COS(=O)(=O)O)OC(OS(=O)(=O)O)C(OS(=O)(=O)O)C2OS(=O)(=O)O)C(OS(=O)(=O)O)C(OS(=O)(=O)O)C1OS(=O)(=O)O
1	CCCCCCCCCCCC(CC1OC(=O)C1CCCCCC)OC(=O)C(CC(C)C)NC=O
0	COc1ccccc1OCC(O)COC(N)=O
1	COc1ccc(C2Sc3ccccc3N(CCN(C)C)C(=O)C2OC(C)=O)cc1
1	COC1C(OC(C)=O)CC(=O)OC(C)CC=CC=CC(O)C(C)CC(CC=O)C1OC1OC(C)C(OC2CC(C)(O)C(OC(=O)CC(C)C)C(C)O2)C(N(C)C)C1O
0	CC(=O)OC1CC2CCC3C(CCC4(C)C3CC([N+]3(C)CCCCC3)C4OC(C)=O)C2(C)CC1N1CCCCC1
1	CC(=O)OC1CC2CCC3C(CCC4(C)C3CC([N+]3(C)CCCCC3)C4OC(C)=O)C2(C)CC1[N+]1(C)CCCCC1
0	CC(=O)OC1CC2CCC3C(CCC4(C)C3CC(N3CC[N+](C)(C)CC3)C4OC(C)=O)C2(C)CC1N1CC[N+](C)(C)CC1
0	C=CC[N+]1(C2CC3C4CCC5CC(OC(C)=O)C(N6CCCCC6)CC5(C)C4CCC3(C)C2OC(=O)CC)CCCCC1
0	C=CC[N+]1(C2CC3C4CCC5CC(O)C(N6CCOCC6)CC5(C)C4CCC3(C)C2OC(C)=O)CCCC1
0	O=C(OC1CN2CCC1CC2)N1CCc2ccccc2C1c1ccccc1
1	COC1C(OC(N)=O)C(O)C(Oc2ccc3c(O)c(NC(=O)c4ccc(O)c(CC=C(C)C)c4)c(=O)oc3c2C)OC1(C)C
1	COC1CC(OC2C(C)C(=O)OC(C)C(C)C(OC(C)=O)C(C)C(=O)C3(CO3)CC(C)C(OC3OC(C)CC(N(C)C)C3OC(C)=O)C2C)OC(C)C1OC(C)=O
1	CC(C)CN(CC(OP(=O)(O)O)C(Cc1ccccc1)NC(=O)OC1CCOC1)S(=O)(=O)c1ccc(N)cc1
0	CC(C)CN(CC(O)C(Cc1ccccc1)NC(=O)OC1CCOC1)S(=O)(=O)c1ccc(N)cc1
0	O=[N+]([O-])OC1COC2C(O[N+](=O)[O-])COC12
0	O=P(O)(O)C(Sc1ccc(Cl)cc1)P(=O)(O)O
0	CCC(=O)OC1CC(=O)OC(C)CC=CC=CC(OC(C)=O)C(C)CC(CC=O)C(OC2OC(C)C(OC3CC(C)(OC(C)=O)C(OC(=O)CC)C(C)O3)C(N(C)C)C2O)C1OC
1	CC(=O)OC1CCC2C3CCC4CC(=O)C=C(C)C4(C)C3CCC12C
0	CCCC(=O)OC1(C(=O)COC(C)=O)CCC2C3CC(F)C4=CC(=O)C=CC4(C)C3(F)C(O)CC21C
0	CN1CCN(C(=O)OC2c3nccnc3C(=O)N2c2ccc(Cl)cn2)CC1
1	COC1C=COC2(C)Oc3c(C)c(O)c4c(O)c(c5c(c4c3C2=O)=NC2(CCN(CC(C)C)CC2)N=5)NC(=O)C(C)=CC=CC(C)C(O)C(C)C(O)C(C)C(OC(C)=O)C1C
0	CCC(=O)OC1(C(=O)CCl)C(C)CC2C3CCC4=CC(=O)C=CC4(C)C3(F)C(O)CC21C
1	CC(C)OC(=O)OCOP(=O)(COC(C)Cn1cnc2c(N)ncnc21)OCOC(=O)OC(C)C
1	CC(N)C(=O)OC(C)(C)Cc1ccc(Cl)cc1
1	CCCCCN(C)CCC(O)(P(=O)(O)O)P(=O)(O)O
1	CC(C)(C)C(=O)OCOP(=O)(COCCn1cnc2c(N)ncnc21)OCOC(=O)C(C)(C)C
1	CC(=O)OCC(CCn1cnc2cnc(N)nc21)COC(C)=O
0	CCCC(C)(COC(N)=O)COC(N)=O
0	CC(C)c1cccc(C(C)C)c1OCOP(=O)(O)O
0	CC(C)C(=O)Oc1ccc(CO)cc1C(CCN(C(C)C)C(C)C)c1ccccc1
0	CC(C)C(=O)OCC(=O)C12OC(C3CCCCC3)OC1CC1C3CCC4=CC(=O)C=CC4(C)C3C(O)CC12C
0	CC(=O)OCC(=O)C12OC3(CCCC3)OC1CC1C3CCC4=CC(=O)C=CC4(C)C3(F)C(O)CC12C
1	CC(=O)Oc1ccccc1C(=O)Nc1ncc([N+](=O)[O-])s1
0	CCOC(=O)OC1(C(=O)COC(=O)CC)CCC2C3CCC4=CC(=O)C=CC4(C)C3C(O)CC21C
0	O=P(O)(O)CN(CCN(CP(=O)(O)O)CP(=O)(O)O)CP(=O)(O)O
1	CCCCc1nc(Cl)c(CO)n1Cc1ccc(-c2ccccc2-c2nn[nH]n2)cc1
1	CC(=O)OCC(=O)NCCCOc1cccc(CN2CCCCC2)c1
0	CCN(C)C(=O)Oc1cccc(C(C)N(C)C)c1
1	CC(OC1OCCN(Cc2nn(P(=O)(O)O)c(=O)[nH]2)C1c1ccc(F)cc1)c1cc(C(F)(F)F)cc(C(F)(F)F)c1
1	COc1cc2nc(N3CCN(C(=O)c4ccco4)CC3)nc(N)c2cc1OC
1	COc1cc2nc(N3CCN(C(=O)C4COc5ccccc5O4)CC3)nc(N)c2cc1OC
1	CC(=O)Oc1ccc(C(=C2CCCCC2)c2ccc(OC(C)=O)cc2)cc1
1	CC(=O)Oc1ccc(C2(c3ccc(OC(C)=O)cc3)C(=O)N(C(C)=O)c3ccccc32)cc1
1	CC(=O)Oc1cc(C(C)C)c(OCCN(C)C)cc1C
0	Cc1ccc(C(=O)Oc2ccc(C(O)CNC(C)(C)C)cc2OC(=O)c2ccc(C)cc2)cc1
1	CC(=O)Oc1ccc(C2(c3ccc(OC(C)=O)cc3)C(=O)Nc3ccccc32)cc1
0	CN(C)c1ccc(C(=C2C=CC(=[N+](C)C)C=C2)c2ccc(N(C)C)cc2)cc1
1	O=C(c1ccc(OCCN2CCCCC2)cc1)c1c(-c2ccc(O)cc2)sc2cc(O)ccc12
0	OC(CCN1CCCCC1)(c1ccccc1)C1CC2C=CC1C2
0	O=NN(CCCl)C(=O)NC1CCCCC1
0	CN(C)CCC(O)(c1ccccc1)c1ccccc1Cl
0	Nc1ccn(C2CC(O)C(CO)O2)c(=O)n1
1	CCOCCn1c(N2CCCN(C)CC2)nc2ccccc21
1	NC(=O)N(CCO)N=O
0	Cc1nc2ccc(NC(=O)Nc3ccnc4cccnc34)cc2o1
1	CC(C)Cn1cnc2c(N)nc3ccccc3c21
1	CC(Cc1cc2c(c(C(N)=O)c1)N(CCCO)CC2)NCCOc1ccccc1OCC(F)(F)F
1	CC(=O)c1ccc2c(c1)C1C=CCC1C(c1cc3c(cc1Br)OCO3)N2
1	CCCCNC(=O)NS(=O)(=O)c1ccc(N)cc1
0	CCCCOc1ccc(C(=O)CCN2CCCCC2)cc1
1	CN(CCCN1c2ccccc2CCc2ccccc21)CC(=O)c1ccc(Cl)cc1
1	CCCNC(=O)NS(=O)(=O)c1ccc(Cl)cc1
0	COc1ccc(C(=O)N2CCCC2=O)cc1
0	CN(Cc1ccc(C(C)(C)C)cc1)Cc1cccc2ccccc12
1	Cc1ccc(S(=O)(=O)NC(=O)NN2CCCCCC2)cc1
1	FCOC(C(F)(F)F)C(F)(F)F
0	NS(=O)(=O)c1cc2c(cc1C(F)(F)F)NCNS2(=O)=O
0	OC(CCCN1CCCCC1)(c1ccccc1)c1ccccc1
0	ClC1C(Cl)C(Cl)C(Cl)C(Cl)C1Cl
1	Clc1ccc2c(Cl)c(Cl)c(Cl)c(Cl)c2c1Cl
1	Nc1c2c(nc3ccccc13)CCCC2
1	c1ccc2c(c1)CCCC2
1	Clc1cc2c(Cl)c(Cl)c(Cl)cc2c(Cl)c1Cl
1	ClCC(Cl)CCl
1	Clc1cc(Cl)c(Cl)cc1Cl
1	Brc1ccc(Br)c(Br)c1
0	Clc1cc(Cl)c(OCC#CI)cc1Cl
1	Clc1ccc(Cl)c(Cl)c1
1	c1ccc2c(c1)ccc1cc3c(ccc4ccccc43)cc12
1	NS(=O)(=O)Cc1noc2ccccc12
1	ClCC(Br)CBr
1	BrCC(Br)C1CCC(Br)C(Br)C1
1	Brc1ccccc1Br
1	Clc1ccccc1Cl
1	c1ccc(NNc2ccccc2)cc1
0	CC(C=CC=C(C)C=CC1=C(C)CCCC1(C)C)=CC=CC=C(C)C=CC=C(C)C=CC1=C(C)CCCC1(C)C
1	C1N2CN3CN1CN(C2)C3
0	Cn1c(=O)c2c(n(C)c1=O)n(C)c(=O)n2C
0	Cn1c(=O)c2c(ncn2C)n(C)c1=O
1	O=NN(CCCl)C(=O)NCCCl
1	C=CC=C
1	CC(O)CCO
1	Brc1cccc(Br)c1
1	ClC=CCCl
1	OC(CCl)CCl
1	Clc1cccc(Cl)c1
0	Cn1c(=O)c2[nH]cnc2n(C)c1=O
0	CNC(=S)NC
1	O=[N+]([O-])c1cccc([N+](=O)[O-])c1
0	O=[N+]([O-])OCC(CO[N+](=O)[O-])O[N+](=O)[O-]
1	O=[N+]([O-])c1cc([N+](=O)[O-])c2ccc3cccc4ccc1c2c43
1	CC(C)c1nc(CN(C)C(=O)NC(C(=O)NC(Cc2ccccc2)CC(O)C(Cc2ccccc2)NC(=O)OCc2cncs2)C(C)C)cs1
1	Clc1cnc(Oc2ccc(Oc3ncc(Cl)cc3Cl)cc2)c(Cl)c1
1	NC1CCC(CC2CCC(N)CC2)CC1
1	O=C1c2c(O)ccc(O)c2C(=O)c2c(NCCNCCO)ccc(NCCNCCO)c21
1	C1COCCO1
1	O=c1[nH]cnc2[nH]ncc12
1	Nc1cccc2c(N)cccc12
1	O=[N+]([O-])c1ccc2ccc3c([N+](=O)[O-])ccc4ccc1c2c43
1	O=[N+]([O-])c1ccc2ccc3ccc([N+](=O)[O-])c4ccc1c2c34
1	CC(c1cc2ccccc2s1)N(O)C(N)=O
1	COc1ccc(C(CN(C)C)C2(O)CCCCC2)cc1
1	O=C(O)c1nn(Cc2ccc(Cl)cc2Cl)c2ccccc12
0	NC(=O)c1cn(Cc2c(F)cccc2F)nn1
1	Clc1ccccc1C(c1ccccc1)(c1ccccc1)n1ccnc1
0	Clc1ccc(COC(Cn2ccnc2)c2ccc(Cl)cc2Cl)c(Cl)c1
0	Clc1ccc(COC(Cn2ccnc2)c2ccc(Cl)cc2Cl)cc1
1	Clc1ccc(C(Cn2ccnc2)OCc2csc3c(Cl)cccc23)c(Cl)c1
1	NC(=O)c1ncn(C2OC(CO)C(O)C2O)n1
1	O=c1[nH]c(=O)n(C2OC(CO)C(O)C2F)cc1I
0	O=c1[nH]c(=O)n(C2CC(O)C(CO)O2)cc1C(F)(F)F
1	O=c1[nH]c(=O)n(C2CC(O)C(CO)O2)cc1I
1	Cc1cn(C2CC(N=[N+]=[N-])C(CO)O2)c(=O)[nH]c1=O
1	Cc1cn(C2C=CC(CO)O2)c(=O)[nH]c1=O
1	Cc1cn(C2CC(O)C(CO)O2)c(=O)[nH]c1=O
1	COc1ccc(Cc2nccc3cc(OC)c(OC)cc23)cc1OC
0	Cc1cccc(CN2CCN(C(c3ccccc3)c3ccc(Cl)cc3)CC2)c1
0	CCCCCN=C(N)NN=Cc1c[nH]c2ccc(OC)cc12
1	O=C1CN(N=Cc2ccc([N+](=O)[O-])o2)C(=O)N1
0	c1cc(CN2CCCNCCNCCCNCC2)ccc1CN1CCCNCCNCCCNCC1
1	O=C1CN(N=Cc2ccc(-c3ccc([N+](=O)[O-])cc3)o2)C(=O)N1
1	CC(=O)c1ccc2c(c1)N(CCCN1CCN(CCO)CC1)c1ccccc1S2
0	COc1ccc(C(Cl)=C(c2ccc(OC)cc2)c2ccc(OC)cc2)cc1
1	CCCNCC(O)COc1ccccc1C(=O)CCc1ccccc1
1	NC(=O)C1CCN(CCCN2c3ccccc3Sc3ccc(Cl)cc32)CC1
0	CNS(=O)(=O)Cc1ccc2[nH]cc(CCN(C)C)c2c1
1	O=C(COc1ccc(Cl)cc1)N1CCN(Cc2ccc3c(c2)OCO3)CC1
0	Cc1cccc(Nc2ccncc2S(=O)(=O)NC(=O)NC(C)C)c1
0	OC1(c2ccc(Cl)c(C(F)(F)F)c2)CCN(CCCC(c2ccc(F)cc2)c2ccc(F)cc2)CC1
0	CC(C)N1CCN(c2ccc(OCC3COC(Cn4cncn4)(c4ccc(Cl)cc4Cl)O3)cc2)CC1
1	CC(=O)N1CCN(c2ccc(OCC3COC(Cn4ccnc4)(c4ccc(Cl)cc4Cl)O3)cc2)CC1
0	CNC(=O)c1cnn(-c2nc(N)c3ncn(C4OC(CO)C(O)C4O)c3n2)c1
0	Fc1ccc(C(c2ccc(F)cc2)N2CCN(CC=Cc3ccccc3)CC2)cc1
1	CC(O)C(CO)NC(=O)C1CSSCC(NC(=O)C(N)Cc2ccccc2)C(=O)NC(Cc2ccccc2)C(=O)NC(Cc2c[nH]c3ccccc23)C(=O)NC(CCCCN)C(=O)NC(C(C)O)C(=O)N1
1	CN1CCCC(CN2c3ccccc3Sc3ccccc32)C1
1	CSc1ccc2c(c1)N(CCC1CCCCN1C)c1ccccc1S2
1	N#Cc1ccc2c(c1)N(CCCN1CCC(O)CC1)c1ccccc1S2
1	CN1CCN(CCCN2c3ccccc3Sc3ccc(C(F)(F)F)cc32)CC1
1	CN1CCN(CCCN2c3ccccc3Sc3ccccc32)CC1
1	CN(C)S(=O)(=O)c1ccc2c(c1)N(CCCN1CCC(CCO)CC1)c1ccccc1S2
0	CCC1(O)C(=O)OCc2c1cc1n(c2=O)Cc2cc3cc(O)ccc3nc2-1
1	CCCCCC(=O)CCC1C(=O)CC(O)C1CC=CCCCC(=O)O
1	Clc1ccc2c(c1)CCc1cccnc1C2=C1CCNCC1
0	CCCCCC=CC=C1C(=O)C=CC1CC=CCCCC(=O)O
0	CCCCC(C)(C)C(O)C=CC1C(O)CC(=O)C1CC=CCCCC(=O)O
1	CCCCCC(=O)OC1(C(C)=O)CCC2C3CCC4=CC(=O)CCC4(C)C3CCC21C
0	CC1(C(=O)O)CCC2(C)CCC3(C)C(=CC(=O)C4C5(C)CCC(O)C(C)(C)C5CCC43C)C2C1
1	CC12CCC3C4CCC(=O)C=C4CCC3C1CCC2OC(=O)CCC1CCCCC1
1	C=CC(OC(C)=O)c1ccc(OC)cc1
1	C=CC(OC(C)=O)c1ccc2c(c1)OCO2
1	Nc1c(Br)cc(Br)c2c1C(=O)c1ccccc1C2=O
1	Cc1ccc2c(c1N)C(=O)c1ccccc1C2=O
0	Nn1nnc2ccccc21
1	CN1CCN(C(c2ccccc2)c2ccccc2)CC1
0	CN=C(NC)NCc1ccccc1
1	FC(F)(F)C(F)(F)C(F)(F)C(F)(F)C(F)(F)C(F)(F)C(F)(F)C(F)(F)Br
1	CCCBr
1	CCCCS
1	CCCCNC(=O)NS(=O)(=O)c1ccc(C)cc1
1	CCC(Cl)[N+](=O)[O-]
0	Clc1ccc(C(c2ccccc2Cl)C(Cl)Cl)cc1
1	Clc1ccc(CSc2ccc(Cl)cc2)cc1
1	CN=C(NC#N)NCCSCc1nc[nH]c1C
0	OC(CCN1CCCC1)(c1ccccc1)C1CCCCC1
0	C[N+]1(C)CCN(CC(O)(c2ccccc2)C2CCCCC2)CC1
1	O=C(O)c1cn(C2CC2)c2cc(N3CCNCC3)c(F)cc2c1=O
1	COc1c(N2CCNC(C)C2)c(F)cc2c(=O)c(C(=O)O)cn(C3CC3)c12
0	OCC1NCC(O)C(O)C1O
1	CCn1nc(C(=O)O)c(=O)c2cc3c(cc21)OCO3
1	CCn1cc(C(=O)O)c(=O)c2cc(F)c(N3CCNCC3)nc21
1	CCn1cc(C(=O)O)c(=O)c2cc(F)c(N3CCNCC3)cc21
1	CCn1cc(C(=O)O)c(=O)c2cc(F)c(N3CCN(C)CC3)cc21
0	CCn1cc(C(=O)O)c(=O)c2ccc(C)nc21
1	C1=Cc2ccccc2C1
1	C#CC(O)c1ccc(OC)cc1
1	C=CC(O)c1ccc(OC)cc1
1	OCc1ccc2ccc3cccc4ccc1c2c34
1	C=CC(O)c1ccc2c(c1)OCO2
1	S=C=Nc1cccc2ccccc12
1	COc1ccc(C(c2ccc(OC)cc2)C(Cl)(Cl)Cl)cc1
1	CN(N=O)C(=O)NC1C(O)OC(CO)C(O)C1O
0	CC(C)Cn1c(=O)n(C)c(=O)c2[nH]cnc21
1	C[n+]1ccc(-c2cc[n+](C)cc2)cc1
1	CN1CCC(=C2c3ccccc3C=Cc3ccccc32)CC1
1	CN1C2CCCC1CC(NC(=O)c1nn(C)c3ccccc13)C2
1	Cc1ccc2ccc3cccc4ccc1c2c34
0	Cn1cc(CC(N)C(=O)O)c2ccccc21
0	CC(O)C(=O)Nc1c(I)c(C(=O)NC(CO)CO)c(I)c(C(=O)NC(CO)CO)c1I
1	O=[N+]([O-])c1cccc2ccccc12
1	CCC[N+](=O)[O-]
1	O=[N+]([O-])c1ccc2ccc3cccc4ccc1c2c34
1	O=Nc1ccc2ccc3cccc4ccc1c2c34
0	CCCCCCOc1cc(C)c(O)c(C)c1C
1	CC(COc1ccccc1)NN
1	Oc1ccc2ccccc2c1N=Nc1ccccc1
1	CC(NN)c1ccccc1
0	CC(NC(=O)N(CCCl)N=O)C(N)=O
0	c1ccc2c(c1)CCCC2C1=NCCN1
0	O=C(O)C1CSC(C(O)C(O)C(O)CO)N1
1	CCc1cccc2c3c([nH]c12)C(CC)(CC(=O)O)OCC3
1	O=C(O)COc1nn(Cc2ccccc2)c2ccccc12
0	NCCc1cnc[nH]1
0	CN1CCC(=C2c3ccccc3CCc3cccnc32)CC1
0	CN1CCC(=C2c3ccccc3CC(=O)c3sccc32)CC1
1	Cc1cccc(Nc2ccccc2C(=O)O)c1C
1	O=S(=O)(O)OCCOc1ccc(Cl)cc1Cl
1	OC(Cn1cncn1)(Cn1cncn1)c1ccc(F)cc1F
0	Cc1ccc(Cl)c(Nc2ccccc2C(=O)O)c1Cl
0	NC(=O)Cc1cccc(C(=O)c2ccccc2)c1N
0	COc1cccc(-c2cc(=O)c3ccccc3o2)c1N
1	CC(C)(C)c1cc(-n2nc3ccccc3n2)c(O)c(C(C)(C)C)c1
1	O=C(Oc1ccccc1C(=O)O)c1ccccc1O
0	CC1=C(SCCO)C(=O)c2ccccc2C1=O
1	Cc1ncc([N+](=O)[O-])n1CCO
0	NCCCNCCSP(=O)(O)O
1	C=CCOc1ccc(CC(=O)O)cc1Cl
0	O=C(O)C(c1ccc(OCc2ccc3ccccc3n2)cc1)C1CCCC1
0	COc1ccc(C2C(=O)c3ccccc3C2=O)cc1
0	O=c1cc(N2CCOCC2)oc2c(-c3ccccc3)cccc12
0	CCCCCCCCCc1ccc(OCCO)cc1
0	C=CCSc1cnccn1
0	CCN(CC)CCOC(=O)C1(C2CCCCC2)CCCCC1
0	CCCOc1ccc(C(=O)OCCN(CC)CC)cc1N
0	CCN(CC)CCOC(=O)c1ccc(N)cc1Cl
0	CCCCOc1cc(C(=O)OCCN(CC)CC)ccc1N
0	CCN(CC)CCOC(=O)c1ccc(N)cc1
0	CCN(CC)CC(=O)Nc1c(C)cccc1C
0	OCc1cc(C(O)CNCCCCCCOCCCCc2ccccc2)ccc1O
0	c1ccc2c(CC3=NCCN3)cccc2c1
1	NC(CCC(=O)NC(CSc1cc(O)ccc1O)C(=O)NCC(=O)O)C(=O)O
0	C[N+](C)(C)CC(=O)[O-]
1	Clc1ccc(-c2cc(Cl)c(Cl)c(Cl)c2Cl)c(Cl)c1Cl
1	Clc1cc(Cl)c(-c2ccc(Cl)c(Cl)c2Cl)cc1Cl
1	Clc1cc(Cl)c(-c2c(Cl)ccc(Cl)c2Cl)cc1Cl
1	Clc1ccc(Cl)c(-c2c(Cl)c(Cl)cc(Cl)c2Cl)c1
1	Brc1ccc(Oc2ccc(Br)cc2Br)c(Br)c1
1	CC(C)CC(C)(C)C
1	Cc1c(C)c2c(c(C)c1O)CCC(C)(C)O2
1	OCC(CO)(CBr)CBr
1	O=C(NC(CO)C(O)c1ccc([N+](=O)[O-])cc1)C(Cl)Cl
1	CON=C(C(=O)NC1C(=O)N2C(C(=O)OCOC(=O)C(C)(C)C)=C(C=Cc3scnc3C)CSC12)c1csc(N)n1
1	Clc1ccc(-c2cc(Cl)c(Cl)c(Cl)c2Cl)cc1Cl
1	Clc1ccc(-c2ccc(Cl)c(Cl)c2Cl)cc1Cl
1	Clc1ccc(-c2ccc(Cl)c(Cl)c2Cl)c(Cl)c1Cl
1	Clc1ccc(-c2cc(Cl)c(Cl)cc2Cl)cc1Cl
1	Clc1cc2oc3c(Cl)c(Cl)c(Cl)cc3c2cc1Cl
1	Clc1cc2oc3cc(Cl)c(Cl)cc3c2cc1Cl
1	Clc1cc2c(cc1Cl)Oc1cc(Cl)c(Cl)cc1O2
1	OCC(Br)CBr
1	O=C(OCC(O)CO)c1ccccc1Nc1ccnc2cc(Cl)ccc12
1	COC1=C(OC)C(=O)c2ccccc2C1=O
1	Cc1cc(-c2ccccc2C)ccc1N
1	Clc1ccc(-c2cc(Cl)c(Cl)cc2Cl)cc1
1	Clc1ccc(-c2ccc(Cl)cc2Cl)cc1
1	Clc1cc(Cl)c(-c2cc(Cl)c(Cl)cc2Cl)cc1Cl
1	Clc1ccc(Cl)c(-c2cc(Cl)c(Cl)cc2Cl)c1
1	O=C(O)COc1cc(Cl)c(Cl)cc1Cl
1	CC(=O)c1c(O)cc(O)cc1O
1	O=[N+]([O-])c1cc([N+](=O)[O-])c(O)c([N+](=O)[O-])c1
1	Cc1c([N+](=O)[O-])cc([N+](=O)[O-])cc1[N+](=O)[O-]
1	Cc1ccc(N)cc1N
1	Oc1ccc(Cl)cc1Cl
1	O=C(O)COc1ccc(Cl)cc1Cl
1	Cc1nc(C)c2c(n1)N(Cc1ccc(-c3ccccc3-c3nn[nH]n3)cc1)C(=O)CC2
1	O=[N+]([O-])c1ccc(O)c([N+](=O)[O-])c1
1	Cc1ccc([N+](=O)[O-])cc1[N+](=O)[O-]
1	Cc1ccc(N)c(C)c1
1	Clc1ccc(Cl)c(-c2cc(Cl)ccc2Cl)c1
0	Cc1cc2cc3c(C)cc(=O)oc3c(C)c2o1
0	CC1=CC(=O)C(C)=CC1=O
1	CC(=O)CCC(C)=O
1	CC(C)c1cccc(C(C)C)c1O
0	Nc1cc(Cl)c(NC2=NCCN2)c(Cl)c1
1	O=[N+]([O-])c1cc(Cl)c(O)c(Cl)c1
1	Cc1c([N+](=O)[O-])cccc1[N+](=O)[O-]
1	CC(C)(Sc1cc(C(C)(C)C)c(O)c(C(C)(C)C)c1)Sc1cc(C(C)(C)C)c(O)c(C(C)(C)C)c1
1	Cc1cccc(C)c1N
0	CN(C)CCC=C1c2ccccc2COc2ccc(CC(=O)O)cc21
0	CNC1C(OC2C(OC3C(O)C(O)C(N=C(N)N)C(O)C3N=C(N)N)OC(C)C2(O)C=O)OC(CO)C(O)C1O
1	Cc1ccc(O)c(C(CCN(C(C)C)C(C)C)c2ccccc2)c1
1	CC(C)C(N)C(=O)OCCOCn1cnc2c(=O)[nH]c(N)nc21
1	COC1=C(OC)C(=O)C(CC=C(C)CCC=C(C)CCC=C(C)CCC=C(C)CCC=C(C)CCC=C(C)CCC=C(C)CCC=C(C)CCC=C(C)CCC=C(C)C)=C(C)C1=O
1	CCC(C)n1ncn(-c2ccc(N3CCN(c4ccc(OCC5COC(Cn6cncn6)(c6ccc(Cl)cc6Cl)O5)cc4)CC3)cc2)c1=O
1	NC(N)=NCc1cccc(I)c1
0	NC(=O)C(c1ccccc1)(c1ccccc1)C1CCN(CCc2ccc3c(c2)CCO3)C1
1	O=C1CCC(N2C(=O)c3ccccc3C2=O)C(=O)N1
1	CCOC(=O)C(CCc1ccccc1)NC1CCc2ccccc2N(CC(=O)O)C1=O
0	NC(=O)C1CSSCCC(=O)NC(CCCCN=C(N)N)C(=O)NCC(=O)NC(CC(=O)O)C(=O)NC(Cc2c[nH]c3ccccc23)C(=O)N2CCCC2C(=O)N1
1	CC1=C(CC(=O)O)c2cc(F)ccc2C1=Cc1ccc(S(C)(=O)=O)cc1
1	CC1=C(CC(=O)O)c2cc(F)ccc2C1=Cc1ccc(S(C)=O)cc1
0	Nc1ccc(C(=O)NCC(=O)O)cc1
0	CN(C)CCOC(c1ccc(Cl)cc1)c1ccccn1
1	CC(=Cc1ccccc1)C=C1SC(=S)N(CC(=O)O)C1=O
1	CC1C(NC(=O)C(=NOC(C)(C)C(=O)O)c2csc(N)n2)C(=O)N1S(=O)(=O)O
0	Cc1ccc(C(=CCN2CCCC2)c2ccccn2)cc1
0	Cc1cc(C=Cc2ccc3cc(N(C)C)ccc3[n+]2C)c(C)n1-c1ccccc1
1	Cc1c(OCC(F)(F)F)ccnc1CS(=O)c1nc2ccccc2[nH]1
1	NC(=O)CS(=O)C(c1ccccc1)c1ccccc1
1	NC(N)=NN=Cc1c(Cl)cccc1Cl
1	COCCCCC(=NOCCN)c1ccc(Cl)cc1
1	COCCCCC(=NOCCN)c1ccc(C(F)(F)F)cc1
0	CCCCCC(O)CCC1C(O)CC2Cc3c(cccc3OCC(=O)O)CC21
1	O=C(O)CN(CCN(CC(=O)O)CC(COP(=O)(O)OC1CCC(c2ccccc2)(c2ccccc2)CC1)N(CC(=O)O)CC(=O)O)CC(=O)O
1	CC(S)C(=O)NCC(=O)O
1	CC1CN(CC(Cc2ccccc2)C(=O)NCC(=O)O)CCC1(C)c1cccc(O)c1
0	CCN(CCO)CCCC(C)Nc1ccnc2cc(Cl)ccc12
1	COc1ccc(C=CC(=O)Nc2ccccc2C(=O)O)cc1OC
0	CC(C)(Oc1ccc(C(=O)c2ccc(Cl)cc2)cc1)C(=O)NCCS(=O)(=O)O
0	OCCN(CCO)c1nc(N2CCCCC2)c2nc(N(CCO)CCO)nc(N3CCCCC3)c2n1
1	COc1ccc2c(C(=S)N(C)CC(=O)O)cccc2c1C(F)(F)F
1	COc1ccc2c(c1)c(CC(=O)O)c(C)n2C(=O)c1ccc(Cl)cc1
1	NCC1(CC(=O)O)CCCCC1
1	CC(C)(O)c1ccccc1CCC(SCC1(CC(=O)O)CC1)c1cccc(C=Cc2ccc3ccc(Cl)cc3n2)c1
1	Cc1ccc(C(=O)c2ccc(CC(=O)O)n2C)cc1
1	O=C(O)Cc1ccccc1Nc1c(Cl)cccc1Cl
1	Cc1ccc(Nc2c(F)cccc2Cl)c(CC(=O)O)c1
1	OCCOCCN1CCN(C2=Nc3ccccc3Sc3ccccc32)CC1
1	CC(C(=O)O)c1ccc2oc(-c3ccc(Cl)cc3)nc2c1
1	O=C(O)Cc1csc(-c2ccc(Cl)cc2)n1
0	NC(N)=NCCN1CCCCCCC1
0	CC[N+](CC)(CC)CCOc1cccc(OCC[N+](CC)(CC)CC)c1OCC[N+](CC)(CC)CC
1	C=C(CC)C(=O)c1ccc(OCC(=O)O)c(Cl)c1Cl
1	O=C(O)COc1ccc(C(=O)c2cccs2)c(Cl)c1Cl
1	CCOC(=O)C(CCc1ccccc1)NC(C)C(=O)N(CC(=O)O)C1Cc2ccccc2C1
1	COc1ccc2c(c1)c(CC(=O)OCC(=O)O)c(C)n2C(=O)c1ccc(Cl)cc1
0	CCCCNc1ccc(C(=O)OCCOCCOCCOCCOCCOCCOCCOCCOCCOC)cc1
0	OCCOCCN1CCN(C(c2ccccc2)c2ccc(Cl)cc2)CC1
1	O=C(O)COCCN1CCN(C(c2ccccc2)c2ccc(Cl)cc2)CC1
0	O=C(O)CN(CCN(CC(=O)O)CC(=O)O)CC(=O)O
1	Cc1ncc(COP(=O)(O)O)c(CN(CCN(CC(=O)O)Cc2c(COP(=O)(O)O)cnc(C)c2O)CC(=O)O)c1O
1	Nc1c(CC(=O)O)cccc1C(=O)c1ccc(Br)cc1
0	N#Cc1cc(NC(=O)C(=O)O)c(Cl)c(NC(=O)C(=O)O)c1
1	CCCc1nc(C)c2c(=O)[nH]c(-c3cc(S(=O)(=O)N4CCN(CC)CC4)ccc3OCC)nn12
0	O=C1CCCC(=O)C1C(=O)c1ccc(C(F)(F)F)cc1[N+](=O)[O-]
1	CC(C)(C#N)c1cc(Cn2cncn2)cc(C(C)(C)C#N)c1
1	COc1ccc2c(C(=O)c3ccc(Cl)cc3)c(C)n(CC(=O)O)c2c1
1	O=C(O)c1cccnc1Nc1cccc(C(F)(F)F)c1
0	Cc1ncc(C[n+]2csc(CCO)c2C)c(N)n1
1	O=c1n(CCCN2CCN(c3cccc(Cl)c3)CC2)nc2ccccn12
1	CCc1nn(CCCN2CCN(c3cccc(Cl)c3)CC2)c(=O)n1CCOc1ccccc1
1	CC(C(=O)O)c1ccc(N2CC=CC2)c(Cl)c1
1	CCC(=C(c1ccccc1)c1ccc(OCCN(C)C)cc1)c1ccccc1
1	c1cnc(N2CCN(Cc3ccc4c(c3)OCO4)CC2)nc1
1	CC(C)Cc1ccc(CC(=O)O)cc1
1	OCCN1CCN(CCCN2c3ccccc3C=Cc3ccccc32)CC1
1	O=C(O)Cc1nn(-c2ccc(F)cc2)cc1-c1ccc(Cl)cc1
1	O=C(O)Cc1sc(-c2ccccc2)nc1-c1ccc(Cl)cc1
0	CC(O)CN1CCN(CC(=O)O)CCN(CC(=O)O)CCN(CC(=O)O)CC1
0	CC(C)NCC(O)COc1ccc(CC(N)=O)cc1
1	CN(C)CCOc1ccc(C(=C(CCCl)c2ccccc2)c2ccccc2)cc1
1	CCCc1nc2c(C)cc(-c3nc4ccccc4n3C)cc2n1Cc1ccc(-c2ccccc2C(=O)O)cc1
1	CC(C)(Oc1ccc(CCNC(=O)c2ccc(Cl)cc2)cc1)C(=O)O
1	OCCN1CCN(CCCN2c3ccccc3Sc3ccc(Cl)cc32)CC1
1	OCCN1CCN(CCCN2c3ccccc3Sc3ccc(C(F)(F)F)cc32)CC1
1	CCCN(CCC)C(=O)Cc1c(-c2ccc(Cl)cc2)nc2ccc(Cl)cn12
0	CCOCCP(CCOCC)CCP(CCOCC)CCOCC
0	OCCN(CCO)CCO
1	O=C(O)CN(CCN(CC(=O)O)CC(=O)O)CCN(CC(=O)O)CC(=O)O
0	COCCNC(=O)CN(CCN(CCN(CC(=O)O)CC(=O)NCCOC)CC(=O)O)CC(=O)O
0	CNC(=O)CN(CCN(CCN(CC(=O)O)CC(=O)NC)CC(=O)O)CC(=O)O
0	CC(C)OP(=O)(F)OC(C)C
1	O=C(O)CCCC=CCC=CCC=CCC=CCCCCCO
0	CC(CC(=O)O)C1CCC2C3C(O)CC4CC(O)CCC4(C)C3CCC12C
1	CC(=O)Nc1ccc2c(c1)Cc1ccccc1-2
1	CC(=O)Oc1ccccc1C(=O)O
0	CC(=O)OCC[N+](C)(C)C
0	Nc1nc2c(ncn2C2CC(O)C(CO)C2)c(=O)[nH]1
1	NC(CO)(CO)CO
1	Cc1cc2ncccc2c2nc(N)n(C)c12
1	Nc1nc(=S)c2[nH]cnc2[nH]1
1	Cc1cnc2ccc3c(nc(N)n3C)c2n1
1	Cc1cc2c(nc1N)[nH]c1ccccc12
1	Cn1c(N)nc2c3cccnc3ccc21
1	Cc1c(N)cc([N+](=O)[O-])cc1[N+](=O)[O-]
1	Nc1nc(-c2ccccc2)c(Br)c(=O)[nH]1
0	CC(C)c1ccc2oc3nc(N)c(C(=O)O)cc3c(=O)c2c1
1	NC1=NC(=O)C(c2ccccc2)O1
1	Cc1ccc2nc(N)[nH]c(=O)c2c1Sc1ccncc1
1	Cc1cccn2c1nc1ccc(N)nc12
1	Nc1nc2c(ncn2COC(CO)CO)c(=O)[nH]1
1	Nc1nc2c(ncn2COCCO)c(=O)[nH]1
1	C=C1C(CO)C(O)CC1n1cnc2c(=O)[nH]c(N)nc21
0	Nc1nc2c(ncn2CCC(CO)CO)c(=O)[nH]1
1	Nc1ccc2c(n1)[nH]c1ccccc12
1	Nc1ccc2c(c1)C(=O)c1ccccc1C2=O
1	Nc1ccc2c(c1)Cc1ccccc1-2
0	COc1ccc(OC)c(C(O)CNC(=O)CN)c1
0	Nc1ccccc1O
0	CN(C)CCOC(c1ccccc1)c1ccccc1
0	O=CC=Cc1ccccc1OC(=O)c1ccccc1
0	c1ccc(CC2=NCCN2)cc1
1	CCCCOCCO
0	CCCCOc1cc(C(=O)NCCN(CC)CC)c2ccccc2n1
1	CCCCC1=NC2(CCCC2)C(=O)N1Cc1ccc(-c2ccccc2-c2nn[nH]n2)cc1
0	C[N+](C)(C)CCOC(N)=O
0	CC(C[N+](C)(C)C)OC(N)=O
1	CN1CCN(CCCN2c3ccccc3Sc3ccc(Cl)cc32)CC1
1	Nc1ccc([N+](=O)[O-])cc1Cl
0	CCNC(=O)C12CCC(C)(C)CC1C1C(=O)C=C3C4(C)C=C(C#N)C(=O)C(C)(C)C4CCC3(C)C1(C)CC2
1	Cc1ccnc2c1NC(=O)c1cccnc1N2C1CC1
0	CC1(F)C(O)C(CO)OC1n1ccc(N)nc1=O
0	CCOP(=O)(OCC)SCC[N+](C)(C)C
0	C=Cc1ccccc1S(=O)(=O)O
0	CCOc1cc(CC(=O)NC(CC(C)C)c2ccccc2N2CCCCC2)ccc1C(=O)O
1	CCOCCO
1	CCCCC(CC)COP(=O)(Oc1ccccc1)Oc1ccccc1
1	CCc1cc(C(N)=S)ccn1
1	CCSc1ccc2c(c1)N(CCCN1CCN(C)CC1)c1ccccc1S2
0	O=C(OC1C(Oc2c(-c3ccc(O)c(O)c3)oc3cc(O)cc(O)c3c2=O)OC(CO)C(O)C1O)c1cc(O)c(O)c(O)c1
1	CC(C)(O)C#N
1	CC(CCc1ccccc1)NCC(O)c1ccc(O)c(C(N)=O)c1
1	O=C(O)c1cc(N=Nc2ccc(S(=O)(=O)Nc3ccccn3)cc2)ccc1O
1	CCC(O)C(=O)O
1	COc1cc([N+](=O)[O-])ccc1N
0	COc1cc2c(cc1O)CCC1C2CCC2(C)C(O)CCC12
1	COCCO
0	CC(C)(C(=O)c1cccnc1)c1cccnc1
0	CC(C)(N)Cc1ccccc1
0	COc1cc(C=CC(=O)OCCCCO[N+](=O)[O-])ccc1OC(=O)CCC(C)C1CCC2C3C(O)CC4CC(O)CCC4(C)C3CCC12C
1	Cc1cc2c(s1)Nc1ccccc1N=C2N1CCN(C)CC1
1	Cc1nc([N+](=O)[O-])cn1-c1ccc([N+](=O)[O-])cc1
1	CN1Cc2c(N)cccc2C(c2ccccc2)C1
0	CN1CCC2=C(C1)C(c1ccccc1)c1ccccc12
1	Cc1ccco1
1	CC(C)C(=O)Nc1ccc([N+](=O)[O-])c(C(F)(F)F)c1
0	O=C(OCCN1CCOCC1)c1cccnc1Nc1cccc(C(F)(F)F)c1
1	CN(C)c1nc(N(C)C)nc(N(C)C)n1
1	S=C=Nc1ccc2ccccc2c1
1	O=[N+]([O-])c1ccc2c(c1)Cc1ccccc1-2
1	CC(C)[N+](=O)[O-]
1	Cc1ccccc1[N+](=O)[O-]
0	c1ccc(-c2cc(-c3cn[nH]c3-c3ccccn3)ccn2)cc1
1	NNCCc1ccccc1
1	O=C1c2ccccc2C(=O)C1c1ccccc1
1	O=C(O)c1cc(-c2ccccc2)nc2ccccc12
0	Cc1c(-c2ccccc2)oc2c(C(=O)OCCN3CCCCC3)cccc2c1=O
1	C=CCC(CCC)C(=O)O
1	CCCC(CCC)C(=O)O
0	CC(C)(C)C1=CC(=O)C=CC1=O
0	CC(C)(C)c1cc(O)ccc1O
0	O=C(O)c1cccs1
1	Cc1ccccc1C
1	C[N+](C)(C)NCCC(=O)[O-]
1	CN(C)CCCN1c2ccccc2CCc2ccc(Cl)cc21
1	CN(C)CCCC1c2ccccc2Nc2ccc(Cl)cc21
1	CN(C)CCCN1c2ccccc2Sc2ccc(Cl)cc21
0	COc1ccc(C=CC(=O)O)cc1OC
1	O=C(O)CCc1nc(-c2ccccc2)c(-c2ccccc2)o1
1	CN(C)CC=C(c1ccc(Br)cc1)c1cccnc1
1	CS(=O)(=O)c1ccc(C2=C(c3ccccc3)C(=O)OC2)cc1
0	CS(=O)(=O)c1ccc(-c2noc(C(F)(F)F)c2-c2ccccc2)cc1
1	CN(C)CCCN1c2ccccc2CCc2ccccc21
1	CNCCCN1c2ccccc2CCc2ccccc21
0	NS(=O)(=O)c1cc2c(cc1Cl)NC(CSCc1ccccc1)=NS2(=O)=O
1	CCCCNc1cc(C(=O)O)cc(S(N)(=O)=O)c1Oc1ccccc1
1	CN(C)C(=N)N=C(N)N
1	O=C1Nc2ccccc2C1(c1ccc(O)cc1)c1ccc(O)cc1
1	Clc1ccc(-c2ccc(Cl)c(Cl)c2)cc1Cl
1	Clc1cc(-c2cc(Cl)c(Cl)c(Cl)c2)cc(Cl)c1Cl
1	Clc1ccc(-c2cc(Cl)c(Cl)c(Cl)c2)cc1Cl
0	Oc1c(Cl)cc(Cl)c(Cl)c1Cc1c(O)c(Cl)cc(Cl)c1Cl
0	OCCc1ccc(O)c(O)c1
0	CC1C(c2ccccc2)OCCN1C
1	Cc1ccc(S(=O)(=O)O)cc1C
1	CN1C(=O)OC(C)(C)C1=O
0	CC(=O)Nc1c(I)c(NC(C)=O)c(I)c(C(=O)O)c1I
1	NC(N)=NC(=O)c1nc(Cl)c(N)nc1N
0	O=C1N(Cc2ccccc2)C2C[S+]3CCCC3C2N1Cc1ccccc1
1	CCOC(=O)C1=C(C)NC(C)=C(C(=O)OCC)C1C
1	CC(=O)Nc1cc(C)c(O)c(C)c1
1	Cc1cc(C)cc(N)c1
0	O=C1OC2(c3ccc(O)cc3Oc3cc(O)ccc32)c2ccccc21
1	S=c1nc[nH]c2nc[nH]c12
1	CC(=O)CCCCn1c(=O)c2c(ncn2C)n(C)c1=O
0	CC(N)C(O)c1cccc(O)c1
1	CCC(c1cccc(O)c1)C(C)CN(C)C
0	CN1CCCC1c1cccnc1
0	CC1OC(OC2C(O)CC(OC3C(O)CC(OC4CCC5(C)C(CCC6C5CCC5(C)C(C7=CC(=O)OC7)CCC65O)C4)OC3C)OC2C)CC(O)C1O
1	COc1ccc(C=C2CCCN=C2c2cccnc2)c(OC)c1
1	CCC(=C(c1ccc(OCCN(C)C)cc1)c1cccc(O)c1)c1ccccc1
1	CC(OC1OCCN(Cc2n[nH]c(=O)[nH]2)C1c1ccc(F)cc1)c1cc(C(F)(F)F)cc(C(F)(F)F)c1
1	NC(N)=Nc1nc(CSCCC(N)=NS(N)(=O)=O)cs1
1	O=C(CCCCC(=O)Nc1c(I)cc(I)c(C(=O)O)c1I)Nc1c(I)cc(I)c(C(=O)O)c1I
0	O=C(CCCN1CC=C(n2c(=O)[nH]c3ccccc32)CC1)c1ccc(F)cc1
0	Cc1ccccc1N1CCN(CCc2nnc3n2CCCC3)CC1
1	Cc1nc2n(c(=O)c1CCN1CCC(c3noc4cc(F)ccc34)CC1)CCCC2
1	O=c1[nH]c2ccccc2n1CCCN1CCN(C(c2ccccc2)c2ccccc2)CC1
0	CN(C)C=Nc1c(I)cc(I)c(CCC(=O)O)c1I
1	Cc1ccc(-n2[nH]c(C)c(N=Nc3cccc(-c4cccc(C(=O)O)c4)c3O)c2=O)cc1C
1	O=C1C(=O)c2ccccc2C(O)=C1C1CCC(c2ccc(Cl)cc2)CC1
0	Cc1ccc(N(CC2=NCCN2)c2cccc(O)c2)cc1
1	CC=CCC(C)C(O)C1C(=O)NC(CC)C(=O)N(C)CC(=O)N(C)C(CC(C)C)C(=O)NC(C(C)C)C(=O)N(C)C(CC(C)C)C(=O)NC(C)C(=O)NC(C)C(=O)N(C)C(CC(C)C)C(=O)N(C)C(CC(C)C)C(=O)N(C)C(C(C)C)C(=O)N1C
0	CC(=O)NCc1c(I)c(NC(C)=O)c(I)c(C(=O)O)c1I
0	CC(=O)Nc1c(I)c(C(=O)O)c(I)c(N(C)C(C)=O)c1I
0	CC(=O)Nc1c(I)c(C(=O)NC2C(O)OC(CO)C(O)C2O)c(I)c(N(C)C(C)=O)c1I
0	CC(=O)NCCCS(=O)(=O)O
1	Cc1c(N)nc(C)c2c1[nH]c1ccccc12
1	Cc1nc(N)cc2[nH]c3ccccc3c12
1	Nc1cc(-c2ccncc2)c[nH]c1=O
1	NC(=O)c1cccc(N)c1
0	O=C(CCBr)N1CCN(C(=O)CCBr)CC1
1	O=C1OC(O)C(C(Cl)Cl)=C1Cl
1	CN1CCN(C2=Nc3cc(Cl)ccc3Nc3ccccc32)CC1
1	Cc1cccc(O)c1
0	Nc1nc2c(ncn2C2CC(F)C(CO)O2)c(=O)[nH]1
1	CCCCCCOc1nsnc1C1=CCCN(C)C1
1	Cc1c(O)c(=O)ccn1C
1	CC(O)CC(=O)O
1	Cn1cc[nH]c1=S
1	Cn1nnc2c(C(N)=O)ncn2c1=O
1	Cn1cnc(=N)c2[nH]cnc21
1	Cc1ccoc1
1	CN(CCC=O)N=O
0	COc1cc(-c2oc3cc(O)cc(O)c3c(=O)c2O)ccc1O
1	Nc1cccc([N+](=O)[O-])c1
1	O=NN1CCOC1=O
1	Cc1cccc([N+](=O)[O-])c1
1	CCOC(=O)C1=C(COCCN)NC(C)=C(C(=O)OC)C1c1ccccc1Cl
0	COC(=O)C1=C(C)NC(C)=C(C(=O)OCC(C)C)C1c1ccccc1[N+](=O)[O-]
1	c1ccc2[nH]c(-c3cscn3)nc2c1
0	NCCc1ccc(O)c(O)c1
1	Nc1ccc(S(=O)(=O)c2ccc(N)cc2)cc1
1	O=C(OCc1ccc(OCc2ccc(Cl)cc2)cc1)c1cccnc1
0	Cc1nc(C2CCCCC2)c(-c2ccc(S(N)(=O)=O)c(F)c2)o1
0	NS(=O)(=O)c1ccc(-n2nc(C(F)(F)F)cc2-c2ccc(Cl)cc2)cc1
1	Cc1onc(-c2ccccc2)c1-c1ccc(S(N)(=O)=O)cc1
0	NCc1ccc(S(N)(=O)=O)cc1
0	NCC1CCC(C(=O)O)CC1
0	CCN(CC)CC#CCOC(=O)C(O)(c1ccccc1)C1CCCCC1
0	CCCN(CCC)S(=O)(=O)c1ccc(C(=O)O)cc1
1	CN(CCCC(=O)c1cccnc1)N=O
1	Oc1ccc(Cc2ccc(O)cc2)cc1
1	Nc1ccc(Sc2ccc(N)cc2)cc1
0	Cc1ncc(CO)c(CO)c1O
1	CC(=O)Oc1cccc2c1C(=O)c1c(OC(C)=O)cc(C(=O)O)cc1C2=O
0	NS(=O)(=O)c1cc(Cl)c(Cl)c(S(N)(=O)=O)c1
0	CNCC(O)c1ccc(O)c(O)c1
0	CC(C)NCC(O)c1ccc(O)c(O)c1
0	Oc1ccc(CCCCNCC(O)c2ccc(O)c(O)c2)cc1
0	CN(C)CC(c1ccc(O)cc1)C1(O)CCCCC1
0	CC(C)(C)NCC(O)c1ccc(O)c(CO)c1
0	NCC(O)c1ccc(O)c(O)c1
0	CC=C(C(=CC)c1ccc(O)cc1)c1ccc(O)cc1
1	CNNCc1ccc(C(=O)NC(C)C)cc1
1	CC(CN1CC(=O)NC(=O)C1)N1CC(=O)NC(=O)C1
0	CC1(C)C(=CC=CC=CC=CC2=[N+](CCCCS(=O)(=O)O)c3ccc4ccccc4c3C2(C)C)N(CCCCS(=O)(=O)O)c2ccc3ccccc3c21
0	CN1CCCC(n2nc(Cc3ccc(Cl)cc3)c3ccccc3c2=O)CC1
1	N#Cc1ccc(C(c2ccc(C#N)cc2)n2cncn2)cc1
1	Cc1ccc(NC(=O)c2ccc(CN3CCN(C)CC3)cc2)cc1Nc1nccc(-c2cccnc2)n1
1	CCN(CC)Cc1cc(Nc2ccnc3cc(Cl)ccc23)ccc1O
1	CCC(=C(CC)c1ccc(O)cc1)c1ccc(O)cc1
0	O=C(O)c1ccc(NC(=O)C(Cc2ccc(O)cc2)NC(=O)c2ccccc2)cc1
1	NC(=O)CCCN=C(c1ccc(Cl)cc1)c1cc(F)ccc1O
1	CCOC(Nc1ccc(C(=O)O)cc1)C(=O)c1ccc(-c2ccccc2)cc1
0	CCCCc1ncc(C=C(Cc2cccs2)C(=O)O)n1Cc1ccc(C(=O)O)cc1
1	C=C(c1ccc(C(=O)O)cc1)c1cc2c(cc1C)C(C)(C)CCC2(C)C
0	CCCN(CCC)CCc1cccc2c1CC(=O)N2
1	CC(NCCc1ccc(O)cc1)C(O)c1ccc(O)cc1
0	CC(CCc1ccc(O)cc1)NCCc1ccc(O)c(O)c1
1	O=C(O)c1ccc(-n2nc(-c3ccccc3O)nc2-c2ccccc2O)cc1
1	O=C(CCCN1CCC(O)(c2ccc(Cl)cc2)CC1)c1ccc(F)cc1
0	CN(C)C(=O)C(CCN1CCC(O)(c2ccc(Cl)cc2)CC1)(c1ccccc1)c1ccccc1
1	CCCCN1C(=O)C(C(O)C2CCCCC2)NC(=O)C12CCN(Cc1ccc(Oc3ccc(C(=O)O)cc3)cc1)CC2
1	CNC(=O)c1cc(Oc2ccc(NC(=O)Nc3ccc(Cl)c(C(F)(F)F)c3)cc2)ccn1
1	CCC(C(C)O)n1ncn(-c2ccc(N3CCN(c4ccc(OCC5COC(Cn6cncn6)(c6ccc(F)cc6F)C5)cc4)CC3)cc2)c1=O
1	O=C(O)CCCc1ccc(N(CCCl)CCCl)cc1
1	N=C(N)c1ccc(OCCCCCOc2ccc(C(=N)N)cc2)cc1
1	Cc1ccc(-c2cc(C(F)(F)F)nn2-c2ccc(S(N)(=O)=O)cc2)cc1
0	Cn1c(CCCC(=O)O)nc2cc(N(CCCl)CCCl)ccc21
1	Cc1cc(C#N)cc(C)c1Oc1nc(Nc2ccc(C#N)cc2)nc(N)c1Br
1	Nc1ncn(C2OC(CO)C(O)C2O)c(=O)n1
1	Nc1ccn(C2OC(CO)C(O)C2O)c(=O)n1
1	Nc1ccn(C2OC(CO)C(O)C2(F)F)c(=O)n1
1	Nc1ncn(C2CC(O)C(CO)O2)c(=O)n1
1	Nc1ccn(C2CSC(CO)O2)c(=O)n1
1	Nc1ccn(C2CCC(CO)O2)c(=O)n1
1	Cc1c([N+](=O)[O-])cc(N)cc1[N+](=O)[O-]
1	Nc1ccc(C(=O)O)c(O)c1
0	CCN(CC)CCNC(=O)c1cc(Cl)c(N)cc1OC
1	Nc1nc(=O)n(C2CSC(CO)O2)cc1F
1	CSc1nnc(C(C)(C)C)c(=O)n1N
0	NC(=O)c1ccc(N)cc1
1	Nc1ccc(Nc2ccccc2)cc1
1	Nc1ccc(S(=O)(=O)Nc2nccs2)cc1
0	CCn1ccc(NS(=O)(=O)c2ccc(N)cc2)nc1=O
1	Cc1noc(NS(=O)(=O)c2ccc(N)cc2)c1C
0	Cc1cc(C)nc(NS(=O)(=O)c2ccc(N)cc2)n1
0	COc1ncnc(NS(=O)(=O)c2ccc(N)cc2)c1OC
1	Cc1cc(NS(=O)(=O)c2ccc(N)cc2)no1
1	Cc1nnc(NS(=O)(=O)c2ccc(N)cc2)s1
1	CCN(CC)CCNC(=O)c1ccc(N)cc1
1	Nc1ccc(S(=O)(=O)Nc2ccccn2)cc1
1	Nc1ccc(S(=O)(=O)Nc2ncccn2)cc1
0	[N-]=[N+]=NC1(CO)OC(n2ccc(N)nc2=O)C(O)C1O
1	Nc1ccc(-c2ccccc2)cc1
1	CCCCC1C(=O)N(c2ccccc2)N(c2ccccc2)C1=O
1	NS(=O)(=O)c1cc(C(=O)O)c(NCc2ccco2)cc1Cl
1	Nc1ccc(Cl)cc1[N+](=O)[O-]
1	CCc1nn(C)c(C(=O)NCc2ccc(C(C)(C)C)cc2)c1Cl
1	O=C(NCCN1CCOCC1)c1ccc(Cl)cc1
1	Clc1ccc(Cl)cc1
1	CN(C)c1ccc(N=Nc2ccccc2)cc1
1	CCC1=C(C)CN(C(=O)NCCc2ccc(S(=O)(=O)NC(=O)NC3CCC(C)CC3)cc2)C1=O
1	CN1C(C(=O)Nc2ccccn2)=C(O)c2ccccc2S1(=O)=O
1	CN1C(C(=O)Nc2ccccn2)=C(O)c2sccc2S1(=O)=O
1	Cc1cnc(NC(=O)C2=C(O)c3ccccc3S(=O)(=O)N2C)s1
1	CCCCCC(O)C=CC=O
1	CC(=O)CC(c1ccccc1)c1c(O)c2ccccc2oc1=O
0	CCC(c1ccccc1)c1c(O)c2ccccc2oc1=O
0	O=c1oc2ccccc2c(O)c1Cc1c(O)c2ccccc2oc1=O
0	O=C(O)CCCO
1	O=P1(N(CCCl)CCCl)NC(O)CCO1
1	Cc1cn[nH]c1
1	CSc1ccc(C(=O)c2[nH]c(=O)[nH]c2C)cc1
0	Cc1cc(=O)oc2c(O)c(O)ccc12
0	C=C1C(=O)OC(CCCCCCCC)C1C(=O)O
1	Cc1ccc(O)cc1
1	CS(=O)(=O)OCCCCOS(C)(=O)=O
1	CSc1ccc(CC(C)N)cc1
1	CN1CCC(Nc2ncc3ncnc(Nc4ccc(F)c(Cl)c4)c3n2)CC1
0	COc1cc(NC(C)CCCN)c2ncccc2c1
1	O=[N+]([O-])c1ccc(O)cc1
1	O=[N+]([O-])c1cc2cccc3ccc4cccc1c4c32
1	Cc1ccc([N+](=O)[O-])cc1
0	C=CCc1ccc(O)c(-c2ccc(OC)c(CC=C)c2)c1
1	CCCCCC(=O)C=CC=O
1	O=C(O)CCC(=O)c1ccc(-c2ccccc2)cc1
1	C=CCCC(=O)O
1	NS(=O)(=O)c1cc(C(=O)O)cc(N2CCCC2)c1Oc1ccccc1
1	O=C(O)CCCc1ccccc1
0	Oc1ccc(OCc2ccccc2)cc1
1	COc1ccccc1Oc1c(NS(=O)(=O)c2ccc(C(C)(C)C)cc2)nc(-c2ncccn2)nc1OCCO
1	CC(C)(C)CC(C)(C)c1ccc(O)cc1
1	Cc1ccc(N)cc1
1	Fc1cccc(-n2cc(-c3nn[nH]n3)cn2)c1
1	O=C(O)c1cc(-c2ccc(F)cc2F)ccc1O
1	Cc1ccc(C)c(OCCCC(C)(C)C(=O)O)c1
1	Cc1ncsc1CCCl
1	CCc1cc2c(s1)N(C)C(=O)CN=C2c1ccccc1Cl
0	O=C1CN=C(c2ccccc2Cl)c2cc([N+](=O)[O-])ccc2N1
1	CCc1nc(N)nc(N)c1-c1ccc(Cl)cc1
1	CC1(C)NC(=O)N(c2ccc([N+](=O)[O-])c(C(F)(F)F)c2)C1=O
1	O=C1NC(=O)C(c2ccccc2)(c2ccccc2)N1
0	Oc1c(Cl)cc(Cl)c2cccnc12
0	COc1cc(OC)c2c(=O)cc(-c3ccccc3)oc2c1
0	Cc1cccc(C(C)c2cnc[nH]2)c1C
0	CC(C)NCC(O)c1cc(O)cc(O)c1
1	CC(C)(C)NCC(O)c1cc(O)cc(O)c1
1	Clc1ccccc1CN1CCc2sccc2C1
0	CCOc1ccccc1OCCNC(C)Cc1ccc(OC)c(S(N)(=O)=O)c1
0	C=CCC1(C(C)CCC)C(=O)NC(=O)NC1=O
0	CC(C)(C)NCC(O)COc1cccc2c1CCCC2=O
1	COc1cc(Cc2cnc(N)nc2N)cc(OC)c1OC
0	Cc1cc(C)cc(OCC2CNC(=O)O2)c1
1	O=C(O)c1cc(N=Nc2ccc(O)c(C(=O)O)c2)ccc1O
0	O=C(O)CCNC(=O)c1ccc(N=Nc2ccc(O)c(C(=O)O)c2)cc1
1	Cc1ccc(Nc2nccc(N(C)c3ccc4c(C)n(C)nc4c3)n2)cc1S(N)(=O)=O
1	Cc1c(C)c2c(c(C)c1O)CCC(C)(COc1ccc(CC3SC(=O)NC3=O)cc1)O2
0	CCCCOCCOCCOCc1cc2c(cc1CCC)OCO2
0	CN1CCCC1Cc1c[nH]c2ccc(CCS(=O)(=O)c3ccccc3)cc12
1	O=C1Cc2cc(CCN3CCN(c4nsc5ccccc45)CC3)c(Cl)cc2N1
1	CCCc1nn(C)c2c(=O)[nH]c(-c3cc(S(=O)(=O)N4CCN(C)CC4)ccc3OCC)nc12
0	O=C(O)c1cc(=O)c2c(OCC(O)COc3cccc4oc(C(=O)O)cc(=O)c34)cccc2o1
0	COc1ccc(CC2c3cc(OC)c(OC)cc3CC[N+]2(C)CCC(=O)OCCCCCOC(=O)CC[N+]2(C)CCc3cc(OC)c(OC)cc3C2Cc2ccc(OC)c(OC)c2)cc1OC
1	COc1cccc2c1C1CN(CCCCn3c(=O)[nH]c4c(sc5ncc(-c6ccccc6)nc54)c3=O)CC1CO2
0	CC(=O)N(CC(O)CN(C(C)=O)c1c(I)c(C(=O)NCC(O)CO)c(I)c(C(=O)NCC(O)CO)c1I)c1c(I)c(C(=O)NCC(O)CO)c(I)c(C(=O)NCC(O)CO)c1I
1	CC1CN(c2c(F)c(N)c3c(=O)c(C(=O)O)cn(C4CC4)c3c2F)CC(C)N1
1	CN(C)CCN1C(=O)c2cccc3cc(N)cc(c23)C1=O
1	Nc1ccc(O)c(C(=O)O)c1
1	NCC(=O)CCC(=O)O
0	Nc1cccc2c(=O)[nH]ccc12
1	O=c1[nH]c(=O)n(C2CC(O)C(CO)O2)cc1Br
0	Brc1c(NC2=NCCN2)ccc2nccnc12
1	NC(=O)n1c(O)c(C(=O)c2cccs2)c2cc(Cl)ccc21
1	O=c1[nH]c2cc(Cl)ccc2o1
0	O=C(Nc1ccc([N+](=O)[O-])cc1Cl)c1cc(Cl)ccc1O
1	Clc1ccc2nsnc2c1NC1=NCCN1
1	COc1ccc(Cl)cc1C(=O)NCCc1ccc(S(=O)(=O)NC(=O)NC2CCCCC2)cc1
1	CCC1(c2ccccc2)C(=O)NC(=O)NC1=O
0	CCC1(c2ccccc2)C(=O)NCNC1=O
1	O=c1[nH]c(=O)n(C2CC(O)C(CO)O2)cc1F
1	O=c1[nH]cc(F)c(=O)[nH]1
1	O=Cc1ccc(CO)o1
1	O=C(O)c1c[nH]c(=O)cn1
1	COc1c2ccoc2cc2oc(=O)ccc12
1	CN1CCN2c3ccccc3Cc3ccccc3C2C1
0	Cc1[nH]cnc1CN1CCc2c(c3ccccc3n2C)C1=O
1	CN1c2c(oc(=O)n(-c3ccccn3)c2=O)-c2ccccc2S1(=O)=O
1	COc1cc(NCc2ccc3nc(N)nc(N)c3c2C)cc(OC)c1OC
1	Cc1cc2ccccc2c2ccc3ccccc3c12
1	Cc1oncc1C(=O)Nc1ccc(C(F)(F)F)cc1
1	Cc1cncc(C(N)=O)c1
1	O=[N+]([O-])c1ccc2c3c(cccc13)CC2
0	COC(=O)C1=C(C)NC(C)=C(C(=O)OCCN(C)Cc2ccccc2)C1c1cccc([N+](=O)[O-])c1
1	CCOC(=O)C1=C(C)NC(C)=C(C(=O)OC)C1c1cccc([N+](=O)[O-])c1
0	CCOC(=O)C1=C(C)NC(C)=C(C(=O)OC)C1c1cccc(Cl)c1Cl
1	NC(=O)N1c2ccccc2CC(=O)c2ccccc21
1	O=C1CN=C(c2ccccc2)c2c(sc3c2CCCC3)N1
1	O=Cc1ccc(COS(=O)(=O)O)o1
1	Nc1nnc(-c2cccc(Cl)c2Cl)c(N)n1
1	Cn1cnc([N+](=O)[O-])c1Sc1ncnc2nc[nH]c12
1	COc1ccnc(CS(=O)c2nc3ccc(OC(F)F)cc3[nH]2)c1OC
1	Nc1nc2ccc(OC(F)(F)F)cc2s1
0	C1CCc2nnnn2CC1
1	CN1CCN(c2c(F)cc3c(=O)c(C(=O)O)cn(CCF)c3c2F)CC1
1	COc1ccc(OC)c(Cc2cnc3nc(N)nc(N)c3c2C)c1
0	COc1ccc(-c2ccc3cc(C(=O)O)ccc3c2)cc1C12CC3CC(CC(C3)C1)C2
0	O=C1CCc2cc(OCCCCc3nnnn3C3CCCCC3)ccc2N1
1	COc1ccc(C(=O)N2CCN(c3ccc4c(c3)CCC(=O)N4)CC2)cc1OC
1	C=CCNc1nc(NCC=C)nc(N2CCN(C(c3ccc(F)cc3)c3ccc(F)cc3)CC2)n1
1	Nc1[nH]c(=O)ncc1F
0	NCCCCCC(=O)O
1	NS(=O)(=O)c1cc2c(cc1Cl)NCNS2(=O)=O
0	CN1C(CCl)Nc2cc(Cl)c(S(N)(=O)=O)cc2S1(=O)=O
1	CCNc1nc(Cl)nc(NC(C)C)n1
0	Cc1cc(C2CCCCC2)n(O)c(=O)c1
1	O=Cc1c2c(cc3c1=c1ccccc1=N3)=c1ccccc1=N2
0	Cc1c(C)c2c(c(C)c1O)CCC(C)(C(=O)O)O2
1	COc1ccc2nc(S(=O)Cc3ncc(C)c(OC)c3C)[nH]c2c1
0	Cc1cccc(C#Cc2ccccc2)n1
1	Cc1[nH]c(=O)c(C#N)cc1-c1ccncc1
1	O=[N+]([O-])c1c2ccccc2c2ccc3cccc4ccc1c2c43
1	O=[N+]([O-])c1cc2c3ccccc3ccc2c2ccccc12
1	CCCc1cc(=O)[nH]c(=S)[nH]1
0	Cc1cc(C(C)(C)C)c(O)c(C)c1CC1=NCCN1
1	COc1c(N2CC3CCCNC3C2)c(F)cc2c(=O)c(C(=O)O)cn(C3CC3)c12
1	O=C(O)CCCCCCNC1c2ccccc2CCc2ccccc21
1	NC1C2CN(c3nc4c(cc3F)c(=O)c(C(=O)O)cn4-c3ccc(F)cc3F)CC12
0	COC(=O)c1cc(OC)c2c(c1-c1c(C(=O)OC)cc(OC)c3c1OCO3)OCO2
1	CCCCCC(O)C=CC1C(O)CC(=O)C1CCCCCCC(=O)O
1	CC(N)C(=O)NC(C)C(=O)NC1C2CN(c3nc4c(cc3F)c(=O)c(C(=O)O)cn4-c3ccc(F)cc3F)CC21
0	CCCCC(F)(F)C1(O)CCC2C(CC(=O)C2CCCCCCC(=O)O)O1
0	Cn1c(=O)c2c(ncn2CC(O)CO)n(C)c1=O
0	O=C1CCc2ccc(OCCCCN3CCN(c4cccc(Cl)c4Cl)CC3)cc2N1
1	Cc1cc(Br)c(O)c2ncccc12
0	O=C1CN=C(c2ccccc2)c2cc(Cl)ccc2N1CC1CC1
1	CCN(CC)CCN1C(=O)CN=C(c2ccccc2F)c2cc(Cl)ccc21
1	CN1C(=O)CN=C(c2ccccc2)c2cc(Cl)ccc21
0	O=C(O)C1N=C(c2ccccc2)c2cc(Cl)ccc2NC1=O
1	CC1=NS(=O)(=O)c2cc(Cl)ccc2N1
1	CN=C1CN(O)C(c2ccccc2)=c2cc(Cl)ccc2=N1
0	Fc1ccccc1C1=NCC(=S)N(CC(F)(F)F)c2ccc(Cl)cc21
0	O=C1CN=C(c2ccccc2)c2cc(Cl)ccc2N1CC(F)(F)F
1	Clc1c2ccccc2cc2c1ccc1ccccc12
1	c1ccc2c(c1)ccc1[nH]c3ccc4ccccc4c3c12
1	O=[N+]([O-])c1c2ccccc2cc2c1ccc1ccccc12
1	O=C1CC2(CCCC2)CC(=O)N1CCCCN1CCN(c2ncccn2)CC1
1	Cc1nnc2n1-c1ccc(Cl)cc1C(c1ccccc1)=NC2
1	Cc1nnc2n1-c1ccc(Cl)cc1C(c1ccccc1Cl)=NC2
0	Cc1ncc2n1-c1ccc(Cl)cc1C(c1ccccc1F)=NC2
1	CN1CCN(C2=Nc3ccccc3Oc3ccc(Cl)cc32)CC1
0	Clc1ccc2c(c1)C(c1ccccc1)=NCc1nncn1-2
1	Clc1ccc2c(c1)C(N1CCNCC1)=Nc1ccccc1O2
1	CC(=O)OC1CC2C(=O)OC(c3ccoc3)CC2(C)C2CC3CC(C(=O)O3)C12
0	COc1ccc2cc3n(c(=O)c2c1OC)CCc1cc2c(cc1-3)OCO2
1	Nc1ccc(-n2c3ccccc3c3ccncc32)cc1
1	Cc1c2ccccc2c(C)c2c1ccc1ccccc12
1	O=c1[nH]cnc2c1ncn2C1CCC(CO)O1
0	CC(=CC(=O)OCCCCCCCCC(=O)O)CC1OCC(CC2OC2C(C)C(C)O)C(O)C1O
0	CCCc1c2oc(C(=O)O)cc(=O)c2cc2c(=O)cc(C(=O)O)n(CC)c12
1	COc1c2occc2cc2ccc(=O)oc12
1	Cc1cccn2c(=O)c(-c3nn[nH]n3)cnc12
1	CC12CCC(O)CC1=CCC1C2CCC2(C)C(c3cccnc3)=CCC12
0	Cn1cncc1C(O)(COc1ccc(C#N)cc1-c1ccc(OC(F)(F)F)cc1)c1ccc(C#N)cc1
0	C=CC1(C)CC=C2C(CCC3C(C)(C(=O)O)CCCC23C)C1
1	CC1OC(OC2C(CO)OC(OC3C(CO)OC(O)C(O)C3O)C(O)C2O)C(O)C(O)C1NC1C=C(CO)C(O)C(O)C1O
1	CCCC(=O)Nc1ccc(OCC(O)CNC(C)C)c(C(C)=O)c1
1	O=C(O)COC(=O)Cc1ccccc1Nc1c(Cl)cccc1Cl
1	CC(=O)CC(c1ccc([N+](=O)[O-])cc1)c1c(O)c2ccccc2oc1=O
1	COP(=O)(NC(C)=O)SC
1	CC(=O)Nc1ccc(O)cc1
1	CC(=NC#N)N(C)Cc1ccc(Cl)nc1
1	CC(=O)Nc1cc([As](=O)(O)O)ccc1O
1	CC(=O)Nc1nnc(S(N)(=O)=O)s1
1	CCOCN(C(=O)CCl)c1c(C)cccc1CC
1	CC(=O)c1ccc(S(=O)(=O)NC(=O)NC2CCCCC2)cc1
1	CC(=O)SCC(Cc1ccccc1)C(=O)NCC(=O)OCc1ccccc1
0	COc1cc(C(C)=O)ccc1O
0	CC(=O)NC(CC(=O)O)C(=O)NC(CCC(=O)O)C(=O)NC(C(=O)NC(C=O)CC(=O)O)C(C)C
0	CC(=O)OC(CC(=O)[O-])C[N+](C)(C)C
0	CCCCC(C=O)NC(=O)C(CC(C)C)NC(=O)C(CC(C)C)NC(C)=O
1	O=C(O)c1cc(Oc2ccc(C(F)(F)F)cc2Cl)ccc1[N+](=O)[O-]
0	Cc1ccc(C(=CCN2CCCC2)c2cccc(C=CC(=O)O)n2)cc1
1	C=CC=O
1	C=CC(N)=O
1	C=CC#N
1	C[S+](CCC(N)C(=O)[O-])CC1OC(n2cnc3c(N)ncnc32)C(O)C1O
1	NC12CC3CC(CC(C3)C1)C2
0	Nc1ncnc2c1ncn2CCOCP(=O)(O)O
1	Nc1ncnc2nc[nH]c12
1	Nc1ncnc2c1ncn2C1OC(COP(=O)(O)OP(=O)(O)OP(=O)(O)O)C(O)C1O
1	CN(C)CC=CC(=O)Nc1cc2c(Nc3ccc(F)c(Cl)c3)ncnc2cc1OC1CCOC1
1	COc1cc2c(c3oc(=O)c4c(c13)CCC4=O)C1C=COC1O2
0	NCCCCN=C(N)N
1	CCC1C2CC3C4N(C)c5ccccc5C45CC(C2C5O)N3C1O
1	CCc1cccc(CC)c1N(COC)C(=O)CCl
1	CCCSc1ccc2nc(NC(=O)OC)[nH]c2c1
1	CC12CCC(=O)C=C1CCC1C2C(O)CC2(C=O)C(C(=O)CO)CCC12
1	ClC1=C(Cl)C2(Cl)C3C4C=CC(C4)C3C1(Cl)C2(Cl)Cl
1	C=C1C(=CC=C2CCCC3(C)C2CCC3C(C)CCCC(C)C)CC(O)CC1O
0	CCC(=O)N(c1ccccc1)C1(COC)CCN(CCn2nnn(CC)c2=O)CC1
1	COCCCOc1cc(CC(CC(N)C(O)CC(C(=O)NCC(C)(C)C(N)=O)C(C)C)C(C)C)ccc1OC
0	CC(=O)OC(C(O)CC(C)C1=C2CC(O)C3C4(C)CCC(=O)C(C)(C)C4CCC3(C)C2(C)CC1)C(C)(C)O
0	CC(=O)OC(CC(C)C1=C2CC(O)C3C4(C)CCC(=O)C(C)(C)C4CCC3(C)C2(C)CC1)C1OC1(C)C
0	CC1CC(C(O)C(C)(C)O)OC2CC3(C)C(=C12)CC(O)C1C2(C)CCC(=O)C(C)(C)C2CCC13C
1	C=CCC1=C(C)C(OC(=O)C2C(C=C(C)C)C2(C)C)CC1=O
0	C=CCSS(=O)CC=C
0	O=C1c2c(O)cccc2C(C2OC(CO)C(O)C(O)C2O)c2cc(CO)cc(O)c21
1	O=C1NC(=O)C(=O)C(=O)N1
1	C=CCO
1	C=CCCl
1	C=CCOC=O
0	C=CCN=C=S
0	C=CCSSC
0	C=CCSCC=C
1	C=CCC(C(N)=O)C(C)C
0	CN(C)CCc1c[nH]c2ccc(CS(=O)(=O)N3CCCC3)cc12
1	O=C1c2cccc(O)c2C(=O)c2c(O)cc(CO)cc21
0	Cc1cn(C2CC(F)C(CO)O2)c(=O)[nH]c1=O
1	CCC(C)C1NC(=O)CNC(=O)C2Cc3c([nH]c4cc(O)ccc34)S(=O)CC(NC(=O)CNC1=O)C(=O)NC(CC(N)=O)C(=O)N1CC(O)CC1C(=O)NC(C(C)C(O)CO)C(=O)N2
1	OCC(O)CCl
0	CCC=CCC=CCC=CCCCCCCCC(=O)O
1	O=c1cc(-c2ccccc2)oc2c1ccc1ccccc12
1	O=C=Nc1cccc2ccccc12
1	NC(=S)Nc1cccc2ccccc12
0	Cc1c(C)c2c(c(C)c1O)CCC(C)(CCCC(C)CCCC(C)CCCC(C)C)O2
1	CCN(CCCc1ccccc1)CCCc1ccccc1
0	CN1CCCCC1Cn1cc(C(=O)c2cc([N+](=O)[O-])ccc2I)c2ccccc21
1	CCC(C)C1NC(=O)CNC(=O)C2Cc3c([nH]c4cc(O)ccc34)SCC(NC(=O)CNC1=O)C(=O)NC(CC(=O)O)C(=O)N1CC(O)CC1C(=O)NC(C(C)C(O)CO)C(=O)N2
1	Nc1c(Br)cc(Br)cc1CNC1CCC(O)CC1
0	Nc1nc(N)c2ncn(C3COC(CO)O3)c2n1
1	CCNc1nc(NC(C)C)nc(SC)n1
1	CCCCNC(=O)c1ccc(Oc2ccc(CC(=O)O)cc2OC)c(NS(=O)(=O)c2ccc(Cl)cc2Cl)c1
1	Nc1nc(N)c2nc(CNc3ccc(C(=O)NC(CCC(=O)O)C(=O)O)cc3)cnc2n1
1	Cc1c(N(C)C)c(=O)n(-c2ccccc2)n1C
1	CCN1CCCC1CNC(=O)c1cc(S(=O)(=O)CC)c(N)cc1OC
1	CN(C)CCC=C1c2ccccc2CCc2ccccc21
0	CCC1(CCC(C)C)C(=O)NC(=O)NC1=O
1	CCOC(=O)OC(C)OC1=C(C(=O)Nc2ccccn2)N(C)S(=O)(=O)c2ccccc21
1	COc1cc(NS(C)(=O)=O)ccc1Nc1c2ccccc2nc2ccccc12
0	CC1(C)CCC2(C)CCC3(C)C(=CCC4C5(C)CCC(=O)C(C)(C)C5CCC43C)C2C1
1	CCCCCC=CCC=CCC=CCC=CCCCC(=O)NCCO
0	C=C1CCC2C(C)(CO)C(O)CCC2(C)C1CC=C1C(=O)OCC1O
1	CC12CCC3C(CCC4CC(=O)CCC43C)C1CCC2O
1	CC12CCC3C(CCC4=CC(=O)CCC43C)C1CCC2=O
1	CC=Cc1ccc(OC)cc1
0	COc1ccc(-c2cc(=S)ss2)cc1
1	O=c1ccc2ccc3occc3c2o1
1	CCCCCOc1ccc(-c2ccc(-c3ccc(C(=O)NC4CC(O)C(O)NC(=O)C5C(O)C(C)CN5C(=O)C(C(C)O)NC(=O)C(C(O)C(O)c5ccc(O)cc5)NC(=O)C5CC(O)CN5C(=O)C(C(C)O)NC4=O)cc3)cc2)cc1
0	CCOC(=O)C1(c2ccccc2)CCN(CCc2ccc(N)cc2)CC1
0	CC=CC1=CC2=C(CO1)C(=O)C1(C)OC(=O)C(C(=O)CCCCCCC)C1C2
0	C=C(CCC(C)C1CCC2C3=C(C(=O)CC21C)C1(C)CCC(=O)C(C)C1CC3)C(C)C(=O)O
1	Nc1ccccc1C(=O)O
0	COC1=C(OC)C(O)C(CC=C(C)CCC=C(C)CCC=C(C)C)C(C)C1=O
1	O=c1cc(-c2ccc(O)cc2)oc2cc(O)cc(O)c12
0	O=c1cc(-c2ccc(O)cc2)oc2c(C3OC(CO)C(O)C(O)C3O)c(O)c(C3OC(CO)C(O)C(O)C3O)c(O)c12
1	CCN(CC)CCCN(c1ccccc1)C1Cc2ccccc2C1
1	NCCC(O)C(=O)NC1CC(N)C(OC2OC(CN)CCC2N)C(O)C1OC1OC(CO)C(O)C(N)C1O
0	OCC1OC(Oc2ccc(O)cc2)C(O)C(O)C1O
1	COC(=O)C1=CCCN(C)C1
0	NC(N)=NCCCC(N)C(=O)NCC(=O)NC(CC(=O)O)C(=O)O
0	NC(=O)CCC1NC(=O)C(Cc2ccccc2)NC(=O)C(Cc2ccc(O)cc2)NC(=O)C(N)CSSCC(C(=O)N2CCCC2C(=O)NC(CCCN=C(N)N)C(=O)NCC(N)=O)NC(=O)C(CC(N)=O)NC1=O
1	COc1cccc2c1cc([N+](=O)[O-])c1c(C(=O)O)cc3c(c12)OCO3
1	Clc1cccc(-c2cc(Cl)cc(Cl)c2)c1
1	Clc1ccc(-c2cccc(Cl)c2Cl)c(Cl)c1
0	COC1OC2OC3(C)CCC4C(C)CCC(C1C)C24OO3
0	COc1ccc(-c2oc3cc(OC)c(OC)c(O)c3c(=O)c2OC)cc1OC
1	CC1CCC2C(C)C(=O)OC3OC4(C)CCC1C32OO4
1	CC1CCC2C(C)C(OC(=O)CCC(=O)O)OC3OC4(C)CCC1C32OO4
1	CC=Cc1cc(OC)c(OC)cc1OC
1	O=C1OC(C(O)CO)C(O)=C1O
1	NC(=O)CC(N)C(=O)[O-]
0	CC(C=CC=C(C)C=CC1=C(C)C(=O)C(O)CC1(C)C)=CC=CC=C(C)C=CC=C(C)C=CC1=C(C)C(=O)C(O)CC1(C)C
1	COc1ccc(CCN2CCC(Nc3nc4ccccc4n3Cc3ccc(F)cc3)CC2)cc1
1	CCC1NC(=O)CC(c2ccccc2)NC(=O)C(CO)NC(=O)C(C(C)O)NC(=O)C2C(Cl)C(Cl)CN2C1=O
0	CC(C)(O)C1CCC(C)(C2C(O)CC3(C)C4CC(OC5OC(CO)C(O)C(O)C5O)C5C(C)(C)C(OC6OCC(O)C(O)C6O)CCC56CC46CCC23C)O1
0	OCC1OC(Oc2cc(O)cc(C=Cc3ccc(O)c(O)c3)c2)C(O)C(O)C1O
1	COC(=O)NC(C(=O)NC(Cc1ccccc1)C(O)CN(Cc1ccc(-c2ccccn2)cc1)NC(=O)C(NC(=O)OC)C(C)(C)C)C(C)(C)C
0	OCC1=CC(O)C2C=COC(OC3OC(CO)C(O)C(O)C3O)C12
1	COc1c(O)cc2c(c1O)C(=O)c1c(cc(C)c(O)c1OC)C2=O
1	CNC(=O)c1ccccc1Sc1ccc2c(C=Cc3ccccn3)n[nH]c2c1
0	Cn1cnc2c(F)c(Nc3ccc(Br)cc3Cl)c(C(=O)NOCCO)cc21
1	CC1=C(C(=O)OC(C)C)C(c2cccc([N+](=O)[O-])c2)C(C(=O)OC2CN(C(c3ccccc3)c3ccccc3)C2)=C(N)N1
1	O=C1CCCCCN1
1	CCOC(=O)OC(C)OC(=O)C1N2C(=O)C(NC(=O)C(N)c3ccccc3)C2SC1(C)C
0	O=c1cc(-c2ccccc2)oc2cc(O)c(O)c(O)c12
0	O=C(O)C1OC(Oc2cc3oc(-c4ccccc4)cc(=O)c3c(O)c2O)C(O)C(O)C1O
0	CC(C)C(=O)OCC1(N=[N+]=[N-])OC(n2ccc(N)nc2=O)C(OC(=O)C(C)C)C1OC(=O)C(C)C
0	CN(C)C(=O)Oc1cc(OC(=O)N(C)C)cc(C(O)CNC(C)(C)C)c1
1	COc1ccc(-c2oc3c(CC=C(C)C)c(O)cc(O)c3c(=O)c2OC2OC(C)C(O)C(O)C2O)cc1
1	CCC1(CC)C(=O)NC(=O)NC1=O
0	N#Cc1c(N)nc(SCC(N)=O)c(C#N)c1-c1ccc(OCC2CC2)cc1
1	CCOCCc1c(-c2ccccc2)nc(N)n2ncnc12
1	COC(=O)C1=C(C)NC(C)=C(C(=O)OC2CCCN(Cc3ccccc3)C2)C1c1cccc([N+](=O)[O-])c1
1	CC(C)N1C(=O)c2ccccc2NS1(=O)=O
1	c1ccc2cc3c(ccc4ccccc43)cc2c1
1	c1ccccc1
1	Oc1cccc(O)c1
1	Sc1ccccc1
1	Nc1ccc(-c2ccc(N)cc2)cc1
1	c1ccc2c(c1)cc1ccc3cccc4ccc2c1c34
1	c1ccc2c(c1)-c1cccc3c1c-2cc1ccccc13
1	c1ccc2c(c1)ccc1ccc3ccccc3c12
1	c1ccc2c3c(ccc2c1)-c1cccc2cccc-3c12
1	NC(=O)N1c2ccccc2C=Cc2ccccc21
1	c1ccc2occc2c1
0	O=C(O)c1ccccc1
1	O=C(Cn1ccnc1[N+](=O)[O-])NCc1ccccc1
1	O=C(c1ccccc1)c1ccccc1
0	CC(Cc1ccccc1)N(C)Cc1ccccc1
1	CC(=O)OCc1ccccc1
1	CN1CC(CNC(=O)OCc2ccccc2)CC2c3cccc4c3c(cn4C)CC21
1	CC(=O)NC1C(OCc2ccccc2)OC(CO)C(O)C1O
1	CC(C)COCC(CN(Cc1ccccc1)c1ccccc1)N1CCCC1
1	CC#CCC(C)C(O)C=CC1C(O)CC2Oc3c(CCCC(=O)O)cccc3C21
0	COc1ccc2cc3[n+](cc2c1OC)CCc1cc2c(cc1-3)OCO2
0	COc1c(O)cc2c(c1O)C1OC(CO)C(O)C(O)C1OC2=O
1	C=CC(=C)Cl
0	OCC1OC(OC2C(CO)OC(OC3C(CO)OC(O)C(O)C3O)C(O)C2O)C(O)C(O)C1O
1	CNCCc1ccccn1
1	CC(=O)C=CC1=C(C)CCCC1(C)C
1	C=CC(=C)CCC=C(C)C
1	O=c1cc(-c2ccccc2)oc2ccc3ccccc3c12
0	C=C(C)C1CCC2(C(=O)O)CCC3(C)C(CCC4C5(C)CCC(O)C(C)(C)C5CCC43C)C12
1	CN1CCc2cc3c(cc2C1C1OC(=O)c2c1ccc1c2OCO1)OCO3
0	COC(=O)c1cc(OC)c2c(c1-c1c(CO)cc(OC)c3c1OCO3)OCO2
1	Cc1c(COC(=O)C2C(C=C(Cl)C(F)(F)F)C2(C)C)cccc1-c1ccccc1
1	C=CC1=C(C)C(=Cc2[nH]c(Cc3[nH]c(C=C4NC(=O)C(C)=C4C=C)c(C)c3CCC(=O)O)c(CCC(=O)O)c2C)NC1=O
0	C=CC1=C(C)C(C=c2[nH]c(=Cc3[nH]c(C=C4NC(=O)C(C)=C4C=C)c(C)c3CCC(=O)O)c(CCC(=O)O)c2C)=NC1=O
1	O=P(O)(OCC(Br)CBr)OCC(Br)CBr
1	CC(CCl)OC(C)CCl
1	CCCCC(CC)COC(=O)c1c(Br)c(Br)c(Br)c(Br)c1C(=O)OCC(CC)CCCC
1	O=S(=O)(c1ccc(O)cc1)c1ccc(O)cc1
0	COc1cc2c(cc1OC)C(Cc1cc(OC)c(OC)c(OC)c1)[N+](C)(CCCOC(=O)CCC=CCCC(=O)OCCC[N+]1(C)CCc3cc(OC)c(OC)cc3C1Cc1cc(OC)c(OC)c(OC)c1)CC2
0	CC(=O)Oc1ccc(C(c2ccc(OC(C)=O)cc2)c2ccccn2)cc1
1	CC(C)(c1ccc(O)cc1)c1ccc(O)cc1
1	CCC(C)(c1ccc(O)cc1)c1ccc(O)cc1
1	Oc1c(Cl)cc(Cl)cc1Sc1cc(Cl)cc(Cl)c1O
0	CCC(C)C(NC(=O)C(CCC(=O)O)NC(=O)C(CCC(=O)O)NC(=O)C(Cc1ccccc1)NC(=O)C(CC(=O)O)NC(=O)CNC(=O)C(CC(N)=O)NC(=O)CNC(=O)CNC(=O)CNC(=O)CNC(=O)C1CCCN1C(=O)C(CCCNC(=N)N)NC(=O)C1CCCN1C(=O)C(N)Cc1ccccc1)C(=O)N1CCCC1C(=O)NC(CCC(=O)O)C(=O)NC(CCC(=O)O)C(=O)NC(Cc1ccc(O)cc1)C(=O)NC(CC(C)C)C(=O)O
1	Cc1c(N)nc(C(CC(N)=O)NCC(N)C(N)=O)nc1C(=O)NC(C(=O)NC(C)C(O)C(C)C(=O)NC(C(=O)NCCc1nc(-c2nc(C(=O)NCCC[S+](C)C)cs2)cs1)C(C)O)C(OC1OC(CO)C(O)C(O)C1OC1OC(CO)C(O)C(OC(N)=O)C1O)c1cnc[nH]1
1	O=C(NC1CCN(CCCCC2(C(=O)NCC(F)(F)F)c3ccccc3-c3ccccc32)CC1)c1ccccc1-c1ccc(C(F)(F)F)cc1
1	COCC(C1CC1)n1cc(C#N)nc(Nc2cc(C)c(OC(F)F)nc2C)c1=O
1	CC(C)(C)NC(=O)NC(C(=O)N1CC2C(C1C(=O)NC(CC1CCC1)C(=O)C(N)=O)C2(C)C)C(C)(C)C
1	CC12C=CC(=O)C=C1CCC1C2CCC2(C)C(O)CCC12
0	CC(Cc1cnc[nH]1)N=C(c1ccccc1)c1ccccc1O
0	O=C(O)C1OC(Oc2cc3oc(-c4ccc(O)cc4)cc(=O)c3c(O)c2O)C(O)C(O)C1O
1	O=C1CN=C(c2ccccn2)c2cc(Br)ccc2N1
0	Cc1c(C2(c3cc(Br)c(O)c(Br)c3C)OS(=O)(=O)c3ccccc32)cc(Br)c(O)c1Br
1	CCOP(=O)(OCC)OC(=CBr)c1ccc(Cl)cc1Cl
1	CN(Cc1cc(Br)cc(Br)c1N)C1CCCCC1
1	CC(C)C(Br)C(=O)NC(N)=O
1	Brc1ccccc1
1	Clc1ccc(C2(Cn3cncn3)CC(Br)CO2)c(Cl)c1
1	Cc1nnc2n1-c1sc(Br)cc1C(c1ccccc1Cl)=NC2
1	COc1cc2c(cc1OC)C13CCN4CC5=CCOC6CC(=O)N2C1C6C5CC43
1	CC(C)(S)C(=O)NC(CS)C(=O)O
1	COc1cc(OC)c(C(=O)CCCN2CCCC2)c(OC)c1
0	C=CCC1(CC(C)C)C(=O)NC(=O)NC1=O
1	CCCCS(=N)(=O)CCC(N)C(=O)O
1	O=C(O)CCCCSc1ncnc2nc[nH]c12
0	CCCCC1(CC)C(=O)NC(=O)NC1=O
0	Clc1ccc(CCC(Cn2ccnc2)Sc2c(Cl)cccc2Cl)cc1
0	Oc1ccc2c(c1)C13CCCCC1(O)C(C2)N(CC1CCC1)CC3
1	CCC(C)Nc1c([N+](=O)[O-])cc(C(C)(C)C)cc1[N+](=O)[O-]
0	CCCCOC(=O)c1ccc(N)cc1
1	CCCCN(CCCCO)N=O
0	CCCC(=O)O
1	COC1C(=O)C2(C)C(OC)CC3OCC3(OC(C)=O)C2C(OC(=O)c2ccccc2)C2(O)CC(OC(=O)C(O)C(NC(=O)OC(C)(C)C)c3ccccc3)C(C)=C1C2(C)C
0	C=CCN1CC(C(=O)N(CCCN(C)C)C(=O)NCC)CC2c3cccc4[nH]cc(c34)CC21
0	O=C(O)C=Cc1ccc(O)c(O)c1
0	O=C(C=Cc1ccc(O)c(O)c1)OCCc1ccccc1
1	CNc1ccc2oc(CC3OC4(CCC3C)OC(C(C)C(=O)c3ccc[nH]3)C(C)CC4C)nc2c1C(=O)O
0	CC(C)CC(NC(=O)C(CCCCN)NC(=O)CNC(=O)C(CC(C)C)NC(=O)C(NC(=O)C1CSSCC(N)C(=O)NC(CO)C(=O)NC(CC(N)=O)C(=O)NC(CC(C)C)C(=O)NC(CO)C(=O)NC(C(C)O)C(=O)N1)C(C)C)C(=O)NC(CO)C(=O)NC(CCC(N)=O)C(=O)NC(CCC(=O)O)C(=O)NC(CC(C)C)C(=O)NC(Cc1c[nH]cn1)C(=O)NC(CCCCN)C(=O)NC(CC(C)C)C(=O)NC(CCC(N)=O)C(=O)NC(C(=O)NC(Cc1ccc(O)cc1)C(=O)N1CCCC1C(=O)NC(CCCNC(=N)N)C(=O)NC(C(=O)NC(CC(N)=O)C(=O)NC(C(=O)NCC(=O)NC(CO)C(=O)NCC(=O)NC…
0	CC(C)C(NC(=O)OCc1ccccc1)C(=O)NC(C=O)Cc1ccccc1
0	CCCCC(C=O)NC(=O)C(CC(C)C)NC(=O)OCc1ccccc1
0	COc1ccc(-c2coc3cc(OC4OC(CO)C(O)C(O)C4O)ccc3c2=O)cc1O
0	C=C1C2CCC(C2)C1(C)C
1	COc1ccc2c(c1OC)CN1CCc3cc4c(cc3C1C2)OCO4
1	CCOc1nc2cccc(C(=O)O)c2n1Cc1ccc(-c2ccccc2-c2nn[nH]n2)cc1
0	CCOc1nc2cccc(C(=O)OC(C)OC(=O)OC3CCCCC3)c2n1Cc1ccc(-c2ccccc2-c2nn[nH]n2)cc1
0	COCCOCC(CC1(C(=O)NC2CCC(C(=O)O)CC2)CCCC1)C(=O)O
0	C=CC(=O)Nc1cc2c(Nc3ccc(F)c(Cl)c3)ncnc2cc1OCCCN1CCOCC1
1	C=C(C)C1CCC(C)=CC1c1c(O)cc(CCCCC)cc1O
1	CC12CCC(=O)C=C1C=CC1C2CCC2(C)C1CCC2(O)CCC(=O)O
1	CC12C(=O)OC(=O)C1(C)C1CCC2O1
0	CCCCCOC(=O)Nc1nc(=O)n(C2OC(C)C(O)C2O)cc1F
0	CNC(=O)c1ccc(-c2cnc3ncc(Cc4ccc5ncccc5c4)n3n2)cc1F
0	COc1cc(CNC(=O)CCCCC=CC(C)C)ccc1O
1	O=C1C2CC=CCC2C(=O)N1SC(Cl)(Cl)C(Cl)Cl
1	O=C1C2CC=CCC2C(=O)N1SC(Cl)(Cl)Cl
1	CNC(=O)Oc1cccc2ccccc12
1	c1ccc2c(c1)[nH]c1ccccc12
1	COC(=O)Nc1nc2ccccc2[nH]1
1	CC1(C)SC2C(NC(=O)C(C(=O)O)c3ccccc3)C(=O)N2C1C(=O)O
1	CCOC(=O)n1ccn(C)c1=S
1	CNC(=O)Oc1cccc2c1OC(C)(C)C2
1	N#CC(C#N)=NNc1cccc(Cl)c1
0	C[N+](C)(C)CC(=O)O
0	COc1cc(O)cc(O)c1C(=O)C=Cc1ccccc1
0	CC(C)CC(NC(=O)C(CCc1ccccc1)NC(=O)CN1CCOCC1)C(=O)NC(Cc1ccccc1)C(=O)NC(CC(C)C)C(=O)C1(C)CO1
0	CCCC(C)(COC(N)=O)COC(=O)NC(C)C
0	CCCCCCNC(=O)n1cc(F)c(=O)[nH]c1=O
0	NCCC(=O)NC(Cc1cnc[nH]1)C(=O)O
0	CC(C)c1cc2c(c(O)c1O)C13CCCC(C)(C)C1CC2OC3=O
0	C=C1CCC=C(C)CCC2C1CC2(C)C
0	CCC(C)CC(C)CCCCCCCCC(=O)NC1CC(O)C(NCCN)NC(=O)C2C(O)CCN2C(=O)C(C(O)CCN)NC(=O)C(C(O)C(O)c2ccc(O)cc2)NC(=O)C2CC(O)CN2C(=O)C(C(C)O)NC1=O
0	COc1ccc(-c2oc3cc(OC)c(OC)c(O)c3c(=O)c2OC)cc1O
0	Oc1cc(O)c2c(c1)OC(c1ccc(O)c(O)c1)C(O)C2
1	CCC=C(C(=O)NC1C(=O)N2C(C(=O)O)=C(COC(N)=O)CSC12)c1csc(N)n1
0	CON=C(C(=O)NC1C(=O)N2C(C(=O)O)=C(C=Cc3scnc3C)CSC12)c1csc(N)n1
1	CON=C(C(=O)NC1C(=O)N2C(C(=O)[O-])=C(C[N+]3(C)CCCC3)CSC12)c1csc(N)n1
1	CON=C(C(=O)NC1C(=O)N2C(C(=O)O)=C(COC(C)=O)CSC12)c1csc(N)n1
1	CON=C(C(=O)NC1C(=O)N2C(C(=O)[O-])=C(C[n+]3ccn4ncccc43)CSC12)c1nsc(N)n1
1	CON=C(C(=O)NC1C(=O)N2C(C(=O)[O-])=C(C[n+]3cccc4c3CCC4)CSC12)c1csc(N)n1
0	COCC1=C(C(=O)O)N2C(=O)C(NC(=O)C(=NOC)c3csc(N)n3)C2SC1
0	CC(C)(ON=C(C(=O)NC1C(=O)N2C(C(=O)[O-])=C(C[n+]3ccccc3)CSC12)c1csc(N)n1)C(=O)O
0	CC1=C(O)C(=O)C=C2C1=CC=C1C2(C)CCC2(C)C3CC(C)(C(=O)O)CCC3(C)CCC12C
1	CCN(CC)C(=O)Nc1ccc(OCC(O)CNC(C)(C)C)c(C(C)=O)c1
1	O=C(Cc1cccs1)NC1C(=O)N2C(C(=O)[O-])=C(C[n+]3ccccc3)CSC12
1	CSCCC(NC(=O)C(Cc1c[nH]c2ccccc12)NC(=O)CNC(=O)C(NC(=O)C(Cc1ccc(OS(=O)(=O)O)cc1)NC(=O)C(CC(=O)O)NC(=O)C(CCC(N)=O)NC(=O)C1CCC(=O)N1)C(C)O)C(=O)NC(CC(=O)O)C(=O)NC(Cc1ccccc1)C(N)=O
1	CCCCCCCCCCCCCCCCNc1ccc(C(=O)O)cc1
0	O=C(O)CC1C(=O)OC2C3COC(=O)c4cc(O)c(O)c(O)c4-c4c(cc(O)c(O)c4O)C(=O)OC2C(OC(=O)c2cc(O)c(O)c4c2C1C(O)C(=O)O4)C(OC(=O)c1cc(O)c(O)c(O)c1)O3
0	COc1ccc2c(c[n+](C)c3c4cc5c(cc4ccc23)OCO5)c1OC
0	COC(=O)NC1C(OC2C(CO)OC(OC3C(CO)OC(O)C(N)C3O)C(N)C2O)OC(CO)C(OC2OC(CO)C(OC3OC(CO)C(OC4OC(CO)C(OC5OC(CO)C(OC6OC(CO)C(OC7OC(CO)C(O)C(O)C7N)C(O)C6N)C(O)C5N)C(O)C4N)C(O)C3N)C(O)C2N)C1O
1	O=C1C(Cl)=C(Cl)C(=O)C(Cl)=C1Cl
1	CNC(=O)c1cc(Cl)cc(C)c1NC(=O)c1cc(Br)nn1-c1ncccc1Cl
1	CN1CCN(C(c2ccccc2)c2ccc(Cl)cc2)CC1
1	ClC1=C(Cl)C2(Cl)C3C(Cl)C(Cl)CC3C1(Cl)C2(Cl)Cl
1	O=C1C2(Cl)C3(Cl)C4(Cl)C(Cl)(Cl)C5(Cl)C3(Cl)C1(Cl)C5(Cl)C24Cl
1	O=C(O)C1C(C(=O)O)C2(Cl)C(Cl)=C(Cl)C1(Cl)C2(Cl)Cl
1	CC(=O)C1(O)CCC2C3C=C(Cl)C4=CC(=O)CCC4(C)C3CCC21C
1	Clc1ccccc1
1	CCOC(=O)C(O)(c1ccc(Cl)cc1)c1ccc(Cl)cc1
1	Clc1cccc(-c2ccc(Cl)c(Cl)c2Cl)c1Cl
0	O=C(C=Cc1ccc(O)c(O)c1)OC1CC(O)(C(=O)O)CC(O)C1O
0	CC12C=CC(=O)C=C1CCC1C2C(O)CC2(C)C1CCC2(O)C(=O)OCCl
1	ClCc1ccccc1
1	NS(=O)(=O)c1cc2c(cc1Cl)NC=NS2(=O)=O
1	CCOP(=S)(OCC)Oc1nc(Cl)c(Cl)cc1Cl
1	COP(=S)(OC)Oc1nc(Cl)c(Cl)cc1Cl
1	NS(=O)(=O)c1cc(C2(O)NC(=O)c3ccccc32)ccc1Cl
1	CC(C)CCCC(C)C1CCC2C3CC=C4CC(O)CCC4(C)C3CCC12C
0	CC(C)CCCC(C)C1CCC2C3CC=C4CC(OC(=O)CCC(=O)O)CCC4(C)C3CCC12C
1	CC(CCC(=O)O)C1CCC2C3C(O)CC4CC(O)CCC4(C)C3CC(O)C12C
1	C[N+](C)(C)CCO
1	c1ccc2c(c1)ccc1c3ccccc3ccc21
0	O=c1cc(-c2ccccc2)oc2cc(O)cc(O)c12
1	Cc1cc(O)c2c(c1)C(=O)c1cccc(O)c1C2=O
1	CC(C)(CCCOc1ccc(OCCCC(C)(C)C(=O)O)c(-c2ccccc2)c1)C(=O)O
1	c1ccc(C2(c3ccccc3)CC2C2=NCCN2)cc1
0	Nc1ccn(CC(CO)OCP(=O)(O)O)c(=O)n1
1	CC1(COc2ccc(CC3SC(=O)NC3=O)cc2)CCCCC1
0	CC1(C)CC1C(=O)NC(=CCCCCSCC(N)C(=O)O)C(=O)O
1	CCOC(=O)C(CCc1ccccc1)NC1CCCN2CCCC(C(=O)O)N2C1=O
1	COCCOC(=O)C1=C(C)NC(C)=C(C(=O)OCC=Cc2ccccc2)C1c1cccc([N+](=O)[O-])c1
0	CC(NCCCc1cccc(C(F)(F)F)c1)c1cccc2ccccc12
1	CCOc1cc(N)c([N+](=O)[O-])cc1C(=O)NC1CCN(CC2CC=CCC2)CC1
0	O=CC=Cc1ccccc1
1	Nc1ccccc1C(=O)OCC=Cc1ccccc1
1	C(=Cc1ccccc1)CN1CCN(C(c2ccccc2)c2ccccc2)CC1
1	CC(C)(Oc1ccc(C2CC2(Cl)Cl)cc1)C(=O)O
0	CCCCCCC=CC=CCCCCCCCC(=O)O
1	COc1cc(N)c(Cl)cc1C(=O)NC1CCN(CCCOc2ccc(F)cc2)CC1OC
0	C[N+](C)(C)CCOP(=O)([O-])OP(=O)(O)OCC1OC(n2ccc(N)nc2=O)C(O)C1O
1	COc1cc(=O)oc(C=CC=CC=CC(C)=CC2(C)OC(C)C(C)(O)C2O)c1C
0	CC(C)=CCCC(C)CCO
1	O=C(O)C1C(=CCO)OC2CC(=O)N21
0	CC(C)(C)NCC(O)c1cc(Cl)c(N)c(Cl)c1
0	COc1ccc(C2Sc3cc(Cl)ccc3N(CCN(C)C)C(=O)C2OC(C)=O)cc1
0	CCCC(=O)OCOC(=O)C1=C(C)NC(C)=C(C(=O)OC)C1c1cccc(Cl)c1Cl
0	Cc1cn(C2OC(CO)C(O)C2F)c(=O)[nH]c1=O
1	C=CC1=CC(C)C(C)(OC(C)=O)C(=O)OCC2=CC[N+]3(C)CCC(OC1=O)C23O
1	CN1C(=O)CC(=O)N(c2ccccc2)c2cc(Cl)ccc21
1	CC1CC2C3CCC4=CC(=O)C=CC4(C)C3(F)C(O)CC2(C)C1(O)C(=O)CCl
0	O=P(O)(O)C(Cl)(Cl)P(=O)(O)O
1	CC(C)N=c1cc2n(-c3ccc(Cl)cc3)c3ccccc3nc-2cc1Nc1ccc(Cl)cc1
1	CCOC(=O)C(C)(C)Oc1ccc(Cl)cc1
1	CC(C)(Oc1ccc(Cl)cc1)C(=O)O
1	CCN(CC)CCOc1ccc(C(=C(Cl)c2ccccc2)c2ccccc2)cc1
0	Clc1cccc(Cl)c1NC1=NCCN1
1	Clc1ccc(C(OCCN2CCCCC2)c2ccccc2)cc1
1	COC(=O)C(c1ccccc1Cl)N1CCc2sccc2C1
1	Oc1ccc(Cl)cc1Cc1ccccc1
0	CC(C)c1nc(CN(C)C(=O)NC(CCN2CCOCC2)C(=O)NC(CCC(Cc2ccccc2)NC(=O)OCc2cncs2)Cc2ccccc2)cs1
1	COC(=O)C1C(OC(=O)c2ccccc2)CC2CCC1N2C
0	COc1ccc2c3c1OC1C(O)C=CC4C(C2)N(C)CCC341
1	COc1cc2c(c(OC)c1OC)-c1ccc(OC)c(=O)cc1C(NC(C)=O)CC2
0	C=CC1(C)CC(=O)C2(O)C(C)(O1)C(OC(C)=O)C(O)C1C(C)(C)CCC(O)C12C
1	CC12CC(c3ccoc3)OC(=O)C1CCC1(C)C2C2C=CC1(O)C(=O)O2
0	Cc1nc2c([nH]1)CCN(C(=O)c1ccc(NC(=O)c3ccccc3-c3ccccc3)cc1)c1ccccc1-2
0	CC1CCC2(C(=O)O)CCC3(C)C(=CCC4C5(C)CC(O)C(O)C(C)(C)C5CCC43C)C2C1C
0	O=c1[nH]c(C2CCC(c3ccccc3)CC2)c(Cc2cccc(C(F)(F)F)c2)c(=O)[nH]1
0	CCC(C)C(NC(=O)C(CC(=O)O)NC(=O)C(CC(C)C)NC(=O)C(CC(C)C)NC(=O)C(CCCCN)NC(=O)C(CCCNC(=N)N)NC(=O)C(CC(N)=O)NC(=O)C(CO)NC(=O)C(Cc1cnc[nH]1)NC(=O)C(C)NC(=O)C(CCC(N)=O)NC(=O)C(CCC(N)=O)NC(=O)C(C)NC(=O)C(CC(C)C)NC(=O)C(CCC(N)=O)NC(=O)C(CC(=O)O)NC(=O)C(C)NC(=O)C(CCCCN)NC(=O)C(NC(=O)C(CCSC)NC(=O)C(CCC(=O)O)NC(=O)C(CC(C)C)NC(=O)C(NC(=O)C(CCC(=O)O)NC(=O)C(CCCNC(=N)N)NC(=O)C(CC(C)C)NC(=O)C(CC(C)C)NC(=O)C(Cc1c…
0	CSCCC(NC(=O)C(CO)NC(=O)C(Cc1ccc(O)cc1)NC(=O)C(N)CO)C(=O)NC(CCC(=O)O)C(=O)NC(Cc1cnc[nH]1)C(=O)NC(Cc1ccccc1)C(=O)NC(CCCNC(=N)N)C(=O)NC(Cc1c[nH]c2ccccc12)C(=O)NCC(=O)NC(CCCCN)C(=O)N1CCCC1C(=O)NC(C(=O)NCC(=O)NC(CCCCN)C(=O)NC(CCCCN)C(=O)NC(CCCNC(=N)N)C(=O)NC(CCCNC(=N)N)C(=O)N1CCCC1C(=O)NC(C(=O)NC(CCCCN)C(=O)NC(C(=O)NC(Cc1ccc(O)cc1)C(=O)N1CCCC1C(=O)NC(CC(N)=O)C(=O)NCC(=O)NC(C)C(=O)NC(CCC(=O)O)C(=O)NC(C…
0	CC(=O)OCC(=O)C1(O)CCC2C3CCC4=CC(=O)CCC4(C)C3C(=O)CC21C
0	O=c1c(O)c(-c2ccc(O)c(O)c2)oc2cc(O)cc(O)c12
0	CSCCC(NC(=O)C(CO)NC(=O)C(Cc1ccc(O)cc1)NC(=O)C(N)CO)C(=O)NC(CCC(=O)O)C(=O)NC(Cc1c[nH]cn1)C(=O)NC(Cc1ccccc1)C(=O)NC(CCCNC(=N)N)C(=O)NC(Cc1c[nH]c2ccccc12)C(=O)NCC(=O)NC(CCCCN)C(=O)N1CCCC1C(=O)NC(C(=O)NCC(=O)NC(CCCCN)C(=O)NC(CCCCN)C(=O)NC(CCCNC(=N)N)C(=O)NC(CCCNC(=N)N)C(=O)N1CCCC1C(=O)NC(C(=O)NC(CCCCN)C(=O)NC(C(=O)NC(Cc1ccc(O)cc1)C(=O)N1CCCC1C(=O)O)C(C)C)C(C)C)C(C)C
1	O=c1ccc2ccccc2o1
1	COc1ccc(C=Cc2nc(NCCCN(C)C)c3ccccc3n2)cc1
1	CN(CC(=O)O)C(=N)N
1	CC(Oc1cc(-c2cnn(C3CCNCC3)c2)cnc1N)c1c(Cl)ccc(F)c1Cl
0	CC(C=CC=C(C)C(=O)OC1OC(COC2OC(CO)C(O)C(O)C2O)C(O)C(O)C1O)=CC=CC=C(C)C=CC=C(C)C(=O)OC1OC(COC2OC(CO)C(O)C(O)C2O)C(O)C(O)C1O
0	CC(=O)OC(C)(C)C=CC(=O)C(C)(O)C1C(O)CC2(C)C3CC=C4C(CC(O)C(=O)C4(C)C)C3(C)C(=O)CC12C
0	CC(=O)OC(C)(C)C=CC(=O)C(C)(O)C1C(O)CC2(C)C3CC=C4C(C=C(O)C(=O)C4(C)C)C3(C)C(=O)CC12C
1	CC(C)c1ccccc1
1	CC(C)(OO)c1ccccc1
0	COc1cc(C=CC(=O)CC(=O)C=Cc2ccc(O)c(OC)c2)ccc1O
0	C=C1CC2(O)OC3(CC2C(C)C)C(C)CCC13
1	CC(CN(C)C)CN1c2ccccc2Sc2ccc(C#N)cc21
1	C=C1C(=O)NC(C)C(=O)NC(CC(C)C)C(=O)NC(C(=O)O)C(C)C(=O)NC(CCCN=C(N)N)C(=O)NC(C=CC(C)=CC(C)C(Cc2ccccc2)OC)C(C)C(=O)NC(C(=O)O)CCC(=O)N1C
1	C=C1C(=O)NC(C)C(=O)NC(CC(C)C)C(=O)NC(C(=O)O)C(C)C(=O)NC(C)C(=O)NC(C=CC(C)=CC(C)C(Cc2ccccc2)OC)C(C)C(=O)NC(C(=O)O)CCC(=O)N1C
1	CNC(=O)c1cc(C#N)cc(C)c1NC(=O)c1cc(Br)nn1-c1ncccc1Cl
1	CN(C)CCC=C1c2ccccc2C=Cc2ccccc21
1	NC1=NCCN1CC(=O)O
1	CC1CC(C)C(=O)C(C(O)CC2CC(=O)NC(=O)C2)C1
1	O=[N+]([O-])N1CN([N+](=O)[O-])CN([N+](=O)[O-])C1
1	C1=CCC=C1
1	COc1cc(C(=O)NS(=O)(=O)c2ccccc2C)ccc1Cc1cn(C)c2ccc(NC(=O)OC3CCCC3)cc12
1	O=P1(N(CCCl)CCCl)NCCCO1
1	NC1CONC1=O
1	NS(=O)(=O)c1cc2c(cc1Cl)NC(C1CC3C=CC1C3)NS2(=O)=O
1	CC1(C)C(C=C(Cl)Cl)C1C(=O)OC(C#N)c1ccc(F)c(Oc2ccccc2)c1
1	CC1(C)C(C=C(Cl)C(F)(F)F)C1C(=O)OC(C#N)c1cccc(Oc2ccccc2)c1
1	CC1(C)C(C=C(Cl)Cl)C1C(=O)OC(C#N)c1cccc(Oc2ccccc2)c1
1	CC(C1CC1)C(O)(Cn1cncn1)c1ccc(Cl)cc1
1	CC(=O)OC1(C(C)=O)CCC2C3C=C(Cl)C4=CC(=O)C5CC5C4(C)C3CCC21C
0	NCCSSCCN
1	NC(CSSCC(N)C(=O)O)C(=O)O
0	Cn1c(CNc2ccc(C(=N)N)cc2)nc2cc(C(=O)N(CCC(=O)O)c3ccccn3)ccc21
1	CN(C)N=Nc1nc[nH]c1C(N)=O
0	COC(=O)NC(C(=O)N1CCCC1c1ncc(-c2ccc(-c3ccc(-c4cnc(C5CCCN5C(=O)C(NC(=O)OC)C(C)C)[nH]4)cc3)cc2)[nH]1)C(C)C
1	Cc1c2oc3c(C)ccc(C(=O)NC4C(=O)NC(C(C)C)C(=O)N5CCCC5C(=O)N(C)CC(=O)N(C)C(C(C)C)C(=O)OC4C)c3nc-2c(C(=O)NC2C(=O)NC(C(C)C)C(=O)N3CCCC3C(=O)N(C)CC(=O)N(C)C(C(C)C)C(=O)OC2C)c(N)c1=O
1	CCC(CC)CC1(C(=O)Nc2ccccc2SC(=O)C(C)C)CCCCC1
0	CC(=O)NC1C(O)OC(COS(=O)(=O)O)C(OC2OC(C(=O)O)C(OC3OC(CO)C(OC4OC(C(=O)O)C(O)C(O)C4OS(=O)(=O)O)C(OS(=O)(=O)O)C3NS(=O)(=O)O)C(O)C2OS(=O)(=O)O)C1O
1	CCCCCCCCCC(=O)NC(Cc1c[nH]c2ccccc12)C(=O)NC(CC(N)=O)C(=O)NC(CC(=O)O)C(=O)NC1C(=O)NCC(=O)NC(CCCN)C(=O)NC(CC(=O)O)C(=O)NC(C)C(=O)NC(CC(=O)O)C(=O)NCC(=O)NC(CO)C(=O)NC(C(C)CC(=O)O)C(=O)NC(CC(=O)c2ccccc2N)C(=O)OC1C
1	CC(C)CN(CC(O)C(Cc1ccccc1)NC(=O)OC1COC2OCCC12)S(=O)(=O)c1ccc(N)cc1
0	COc1c(-c2ccc3cc(NS(C)(=O)=O)ccc3c2)cc(-n2ccc(=O)[nH]c2=O)cc1C(C)(C)C
1	Cc1nc(Nc2ncc(C(=O)Nc3c(C)cccc3Cl)s2)cc(N2CCN(CCO)CC2)n1
1	COc1cccc2c1C(=O)c1c(O)c3c(c(O)c1C2=O)CC(O)(C(C)=O)CC3OC1CC(N)C(O)C(C)O1
1	COc1cc2c(cc1OC)C(Cc1ccc(Oc3cc(CC4c5cc(OC)c(OC)cc5CCN4C)ccc3O)cc1)N(C)CC2
0	COc1ccccc1N1CCN(CC2CNc3c4ccccc4nc(=O)n32)CC1
1	Clc1ccc(C(c2ccc(Cl)cc2)C(Cl)(Cl)Cl)cc1
1	Clc1ccc(C2(Cn3ccnc3)OCC(COc3ccc(N4CCNCC4)cc3)O2)c(Cl)c1
0	CC1OC(OC2C(OC(=O)C34CCC(C)(C)CC3C3=CCC5C6(C)CC(O)C(OC7OC(CO)C(O)C(OC8OC(CO)C(O)C(O)C8O)C7O)C(CO)(CO)C6CCC5(C)C3(C)CC4O)OCC(O)C2O)C(O)C(O)C1OC1OCC(O)C(O)C1O
0	CC1OC(OC2C(OC(=O)C34CCC(C)(C)CC3C3=CCC5C6(C)CC(O)C(OC7OC(CO)C(O)C(O)C7O)C(CO)(CO)C6CCC5(C)C3(C)CC4O)OCC(O)C2O)C(O)C(O)C1OC1OCC(O)C(O)C1O
1	Brc1c(Br)c(Br)c(Oc2c(Br)c(Br)c(Br)c(Br)c2Br)c(Br)c1Br
1	CC1(C)C(C=C(Br)Br)C1C(=O)OC(C#N)c1cccc(Oc2ccccc2)c1
1	CC(=O)N(O)CCCCCNC(=O)CCC(=O)N(O)CCCCCNC(=O)CCC(=O)N(O)CCCCCN
0	CC(C)c1cc(-c2n[nH]c(=O)n2-c2ccc3c(ccn3C)c2)c(O)cc1OP(=O)(O)O
0	COc1cc2c(cc1OC)C1C(=O)c3ccc4c(c3OC1CO2)C=CC(C)(C)O4
1	CC(C)c1ccc2c(c1)CCC1C(C)(CN)CCCC21C
0	CCC1=C(CC2NCCc3cc(OC)c(OC)cc32)CC2c3cc(OC)c(OC)cc3CCN2C1
1	CC12CCC3C(CC=C4CC(OS(=O)(=O)O)CCC43C)C1CCC2=O
0	CC(C)Nc1cccnc1N1CCN(C(=O)c2cc3cc(NS(C)(=O)=O)ccc3[nH]2)CC1
0	CCCCCc1cc2c(c(O)c1C(=O)O)C1C=C(C)CCC1C(C)(C)O2
1	CC(CCC(=O)O)C1CCC2C3CCC4CC(O)CCC4(C)C3CC(O)C12C
1	Nc1nc2c(ncn2C2CC(O)C(CO)O2)c(=O)[nH]1
1	CC1=CC2OC3C(O)CC(C)(C34CO4)C2(CO)C(O)C1=O
1	C#CC1(O)CCC2C3CCC4=CCCCC4C3C(=C)CC21CC
1	CC12CCC(=O)C=C1CCC1C2CCC2(C)C(C(=O)CO)CCC12
1	CCC1C2CC3C4N(C)c5ccccc5C45CC(C2C5O)[N+]3(CC(O)CN(CC)CC)C1O
0	Nc1nc(=O)n(C2C=CC(CO)O2)cc1F
1	COC(=O)C(c1ccccc1)C1CCCCN1
0	COc1ccc2c(c1)C13CCCCC1C(C2)N(C)CC3
1	Nc1ccc(Oc2ccc(N)cc2)cc1
0	C=CCSSCC=C
0	C=CCSSSSCC=C
0	C=CCSSSCC=C
1	CCOP(=S)(OCC)Oc1cc(C)nc(C(C)C)n1
1	c1ccc2c(c1)cc1ccc3c4ccccc4cc4ccc2c1c43
1	c1ccc2c(c1)cc1ccc3cc4ccccc4c4ccc2c1c34
1	c1ccc2c(c1)cc1ccc3cccc4c5ccccc5c2c1c34
1	c1ccc2c(c1)sc1ccccc12
1	CCCCOC(=O)c1ccccc1C(=O)OCCCC
1	CCCCN(CCCC)N=O
1	COc1c(Cl)ccc(Cl)c1C(=O)O
1	COC(=O)C(C)Oc1ccc(Oc2ccc(Cl)cc2Cl)cc1
1	Nc1ccc(-c2ccc(N)c(Cl)c2)cc1Cl
1	ClC(Cl)=C(c1ccc(Cl)cc1)c1ccc(Cl)cc1
1	ClCCOCCCl
1	COP(=O)(OC)OC=C(Cl)Cl
1	CC1(C)OC(=O)N(c2cc(Cl)cc(Cl)c2)C1=O
1	Cc1onc(-c2c(Cl)cccc2Cl)c1C(=O)NC1C(=O)N2C1SC(C)(C)C2C(=O)O
1	OC(c1ccc(Cl)cc1)(c1ccc(Cl)cc1)C(Cl)(Cl)Cl
1	N#Cc1c(N)nc(NC2CC2)nc1N
0	Oc1cc(O)cc(Oc2c(O)cc(O)c3c2Oc2c(O)cc(Oc4c(O)cc(Oc5c(O)cc(O)c6c5Oc5c(O)cc(O)cc5O6)cc4O)cc2O3)c1
1	ClC1=C(Cl)C2(Cl)C3C4CC(C5OC45)C3C1(Cl)C2(Cl)Cl
1	OCCNCCO
0	CCOC(=O)CC(SP(=S)(OC)OC)C(=O)OCC
1	CCOC(=O)C1=C(C)NC(C)=C(C(=O)OCC)C1c1ccccc1C=CC(=O)OC(C)(C)C
1	CCOC(=O)c1ccccc1C(=O)OCC
1	CCN(CC)C(=O)N1CCN(C)CC1
1	CCN(CC)C(=S)SSC(=S)N(CC)CC
1	OCCOCCO
1	CCCCOCCOCCO
1	CCCCC(CC)COC(=O)c1ccccc1C(=O)OCC(CC)CCCC
0	CC[N+](C)(CC)CCOC(=O)C1c2ccccc2Oc2ccccc21
1	CCN(CC)N=O
1	CCC(=C(CC)c1ccc(OP(=O)(O)O)cc1)c1ccc(O)cc1
1	CCCCOCC(CN1C(=O)N(CC(COCCCC)OC(N)=O)C(=O)C(CC)(c2ccccc2)C1=O)OC(N)=O
1	CC1COC(Cn2cncn2)(c2ccc(Oc3ccc(Cl)cc3)cc2Cl)O1
1	CC1OC(OC2C(O)CC(OC3C(O)CC(OC4CCC5(C)C(CCC6C5CC(O)C5(C)C(C7=CC(=O)OC7)CCC65O)C4)OC3C)OC2C)CC(O)C1O
1	CCCCCCCOC(=O)c1ccccc1C(=O)OCCCCCCC
1	COc1ccc2c3c1OC1C(O)CCC4C(C2)N(C)CCC341
0	O=C1c2c(O)cc(O)cc2OC(c2cc(O)c(O)c(O)c2)C1O
1	CC(C)CCCCCCCOC(=O)c1ccccc1C(=O)OCCCCCCCC(C)C
1	CC(C)CCCCCCOC(=O)c1ccccc1C(=O)OCCCCCCC(C)C
1	CC(O)CN(CC(C)O)N=O
0	CC(C)OC(=O)C(C(=O)OC(C)C)=C1SC=CS1
0	OCC(S)CS
1	COCC(C)N(C(=O)CCl)c1c(C)csc1C
1	CNC(=O)CSP(=S)(OC)OC
1	COP(=S)(OC)Oc1cc(Cl)c(Cl)cc1Cl
1	COC(=O)C1=C(C)NC(C)=C(C(=O)OC)C1c1ccccc1[N+](=O)[O-]
1	CC(=O)N(C)C
0	COC(=O)C=CC(=O)OC
1	Cc1ccc(N(C)C)cc1
1	CN(C)C=O
1	CN(C)CC(=O)O
1	Cc1c(C(N)=O)cc([N+](=O)[O-])cc1[N+](=O)[O-]
1	Cc1c(O)ccc([N+](=O)[O-])c1[N+](=O)[O-]
1	CCCOC(=O)c1ccccc1C(=O)OCCC
1	CCCCC(CC)COC(=O)CC(C(=O)OCC(CC)CCCC)S(=O)(=O)O
1	CC12CC(c3ccoc3)OC13CC(OC3=O)C1C3CC(CC12)OC3=O
0	CC1CCC2(OC1)OC1CC3C4CC=C5CC(OC6OC(CO)C(OC7OC(C)C(O)C(O)C7O)C(O)C6OC6OC(C)C(O)C(O)C6O)CCC5(C)C4CCC3(C)C1C2C
0	CC1CCC2(OC1)OC1CC3C4CC=C5CC(O)CCC5(C)C4CCC3(C)C1C2C
1	COc1ccc(-c2cc(=O)c3c(O)cc(OC4OC(COC5OC(C)C(O)C(O)C5O)C(O)C(O)C4O)cc3o2)cc1O
0	Nc1nc2c(ncn2C2COC(CO)O2)c(=O)[nH]1
0	CCOC(=O)C1(c2ccccc2)CCN(CCC(C#N)(c2ccccc2)c2ccccc2)CC1
1	c1ccc(-c2ccccc2)cc1
1	c1ccc(Nc2ccccc2)cc1
1	O=[As](O)(c1ccccc1)c1ccccc1
1	c1cc[n+]2c(c1)-c1cccc[n+]1CC2
1	CC(C)N(CCC(C(N)=O)(c1ccccc1)c1ccccn1)C(C)C
1	CCN(CC)C(=S)S
0	CCCCCCCCCCCCCCCCCCCCCCO
0	CN(CCOc1ccc(NS(C)(=O)=O)cc1)CCc1ccc(NS(C)(=O)=O)cc1
0	O=C(OC1CC2CC3CC(C1)N2CC3=O)c1c[nH]c2ccccc12
1	O=c1[nH]c2ccccc2n1CCCN1CCC(n2c(=O)[nH]c3cc(Cl)ccc32)CC1
1	Cc1ccc(-n2nc(C(C)(C)C)cc2NC(=O)Nc2ccc(OCCN3CCOCC3)c3ccccc23)cc1
0	CCN1CC(CCN2CCOCC2)C(c2ccccc2)(c2ccccc2)C1=O
1	CC1OC(n2cc(F)c(=O)[nH]c2=O)C(O)C1O
0	CN(C)CCOC(C)(c1ccccc1)c1ccccn1
1	CCCCc1oc2ccc(NS(C)(=O)=O)cc2c1C(=O)c1ccc(OCCCN(CCCC)CCCC)cc1
1	CCOc1ccc(C=C2NCCc3cc(OCC)c(OCC)cc32)cc1OCC
1	NC(C(=O)O)C(O)c1ccc(O)c(O)c1
1	c1ccc(C2(N3CCCCC3)CCCCC2)cc1
1	CC(=O)C1CCC2C3C=CC4=CC(=O)CCC4(C)C3CCC12C
1	CC(C)(C)c1ccc(C(=O)CCCN2CCC(OC(c3ccccc3)c3ccccc3)CC2)cc1
1	NC(N)=Nc1nc(CSCCN=CNS(=O)(=O)c2ccc(Br)cc2)cs1
0	CCC(C)C1NC(=O)C(Cc2ccccc2)NC(=O)C(CCC(=O)O)NC(=O)C(CCC(=O)O)NC(=O)C2CSSCC3NC(=O)C(CCC(=O)O)NC(=O)C(CCC(=O)O)NC(=O)C(CC(C)C)NC(=O)C(CO)NC(=O)C(CCC(=O)O)NC(=O)C(Cc4ccccc4)NC(=O)C(CCCNC(=N)N)NC(=O)C(CC(N)=O)NC(=O)C(CCC(N)=O)NC(=O)C(CC(N)=O)NC(=O)CNC(=O)C(CCC(=O)O)NC(=O)C(CSSCC(NC(=O)C4CCCN4C(=O)CNC(=O)C(CC(=O)O)NC(=O)C(CC(=O)O)NC(=O)C(C)NC(=O)C(CCCCN)NC(=O)C(Cc4ccccc4)NC(=O)C(C)NC(=O)C(NC(=O)C(Cc4cc…
0	CC1OC(OC2C(O)C(OCCc3ccc(O)c(O)c3)OC(COC3OC(CO)C(O)C(O)C3O)C2OC(=O)C=Cc2ccc(O)c(O)c2)C(O)C(O)C1O
1	CC1=NN(c2ccccc2)C(=O)C1
1	C=CCc1cc(OC)c(OC)c(OC)c1
0	CCCCC=CC=CC=CCCCCCCCC(=O)O
0	O=c1oc2c(O)c(O)cc3c(=O)oc4c(O)c(O)cc1c4c23
1	COc1ccc(C(=O)N2CCCc3cc(C4=NNC(=O)SC4C)ccc32)cc1OC
0	CCC1CN2CCc3cc(OC)c(OC)cc3C2CC1CC1NCCc2cc(OC)c(OC)cc21
1	Cc1cc(O)c2c(c1)C(=O)c1cc(O)cc(O)c1C2=O
1	O=S1OCC2C(CO1)C1(Cl)C(Cl)=C(Cl)C2(Cl)C1(Cl)Cl
1	FC(F)OC(F)(F)C(F)Cl
0	CCC(C)C(NC(=O)C(CC(C)C)NC(=O)C(CO)NC(=O)C(Cc1cnc[nH]1)NC(=O)C(NC(=O)C(CC(C)C)NC(=O)C(CO)NC(=O)C(NC(=O)C(Cc1ccc(O)cc1)NC(C)=O)C(C)O)C(C)CC)C(=O)NC(CCC(=O)O)C(=O)NC(CCC(=O)O)C(=O)NC(CO)C(=O)NC(CCC(N)=O)C(=O)NC(CC(N)=O)C(=O)NC(CCC(N)=O)C(=O)NC(CCC(N)=O)C(=O)NC(CCC(=O)O)C(=O)NC(CCCCN)C(=O)NC(CC(N)=O)C(=O)NC(CCC(=O)O)C(=O)NC(CCC(N)=O)C(=O)NC(CCC(=O)O)C(=O)NC(CC(C)C)C(=O)NC(CC(C)C)C(=O)NC(CCC(=O)O)C(=O…
1	C=CCOC(Cn1ccnc1)c1ccc(Cl)cc1Cl
0	CC(NC(=O)C(N)Cc1ccc(O)cc1)C(=O)NCC(=O)N(C)C(Cc1ccccc1)C(=O)NCCO
1	CCc1ccc(C(=O)C(C)CN2CCCCC2)cc1
0	O=C(OC1Cc2c(O)cc(O)cc2OC1c1cc(O)c(O)c(O)c1)c1cc(O)c(O)c(O)c1
0	COC(=O)C1CC2=CC(=O)CCC2(C)C23OC2CC2(C)C(CCC24CCC(=O)O4)C13
0	COC1C(O)CC(=O)OC(C)CC=CC=CC(OC2CC(C)(O)C(O)C(C)O2)C(C)CC(CCO)C1OC1OC(C)C(OC2CC(C)(O)C(O)C(C)O2)C(N(C)C)C1O
0	CCCCCC(O)C=CC1C(O)CC2OC(=CCCCC(=O)O)CC21
1	Fc1ccc(C2(Cn3cncn3)OC2c2ccccc2Cl)cc1
1	CCOC(=O)COc1ncccc1Oc1cc(-n2c(=O)cc(C(F)(F)F)n(C)c2=O)c(F)cc1Cl
0	O=C(O)CSCC(=O)NC1CCSC1=O
0	CC(CO)NC(=O)C1C=C2c3cccc4[nH]cc(c34)CC2N(C)C1
0	CN1CC(C(=O)NC2(C)OC3(O)C4CCCN4C(=O)C(Cc4ccccc4)N3C2=O)C=C2c3cccc4[nH]cc(c34)CC21
1	O=C1CC(c2ccc(O)c(O)c2)Oc2cc(O)cc(O)c21
1	C#Cc1cccc(Nc2ncnc3cc(OCCOC)c(OCCOC)cc23)c1
0	CCCCCCCCC=CCCCCCCCCCCCC(=O)O
1	CCOC(=O)CCC(=O)OC1C(OC2C(C)C(OC3CC(C)(OC)C(O)C(C)O3)C(C)C(=O)OC(CC)C(C)(O)C(O)C(C)C(=O)C(C)CC2(C)O)OC(C)CC1N(C)C
0	O=c1ccc2cc(O)c(O)cc2o1
0	COC(=O)CCc1ccc(OCC(O)CNC(C)C)cc1
1	C=CCc1ccc(OC)cc1
1	CC12CCC3c4ccc(OC(=O)N(CCCl)CCCl)cc4CCC3C1CCC2O
1	CC12CCC3c4ccc(O)cc4CCC3C1CC(O)C2O
1	CC12CCC3c4ccc(O)cc4CCC3C1CCC2=O
1	CCOc1ccccc1C(N)=O
1	C#CC1(O)CCC2C3CCc4cc(O)ccc4C3CCC21C
1	CCSCCC(N)C(=O)O
1	CCOc1ccc(C(C)(C)COCc2cccc(Oc3ccccc3)c2)cc1
0	CCOc1ccc2c(c1)C(C)=CC(C)(C)N2
0	CCOC(=O)CCCCCCCCC(C)c1ccccc1I
1	CCOC(=O)C1=CC(OC(CC)CC)C(NC(C)=O)C(N)C1
0	CCOC(=O)C1(c2ccccc2)CCN(C)CC1
1	CCOC(=O)CNC(C(=O)N1CCC1C(=O)NCc1ccc(C(N)=NO)cc1)C1CCCCC1
0	CCOC(=O)c1cncn1C(C)c1ccccc1
1	CCOC(=O)c1ccc(OC(=O)CCCCCN=C(N)N)cc1
0	CCOC(=O)c1ccc(C#Cc2ccc3c(c2)C(C)(C)CCS3)nc1
0	CCOC(=O)c1ncn2c1CN(C)C(=O)c1cc(F)ccc1-2
1	CCc1ccccc1
1	CCOCC
1	CCOC(=O)C1N=C(c2ccccc2F)c2cc(Cl)ccc2NC1=O
1	CCOC(=O)Nc1ccc2c(c1)N(C(=O)CCN1CCOCC1)c1ccccc1S2
1	CCOC(=O)NC1=C(N2CC2)C(=O)C(NC(=O)OCC)=C(N2CC2)C1=O
1	CCO[Si](OCC)(OCC)OCC
1	CCOC(C)(C)C
0	CC[N+](C)(C)c1cccc(O)c1
1	S=C1NCCN1
1	CC=C1CC2C=CC1C2
1	CCN(N=O)C(N)=O
1	CCC1(c2ccccc2)NC(=O)NC1=O
1	C#CC1(OC(C)=O)CCC2C3CCC4=CC(OC(C)=O)CCC4C3CCC21C
1	CCc1cc2c(s1)-n1c(C)nnc1CN=C2c1ccccc1Cl
1	Cc1ccc(-c2ncc(Cl)cc2-c2ccc(S(C)(=O)=O)cc2)cn1
1	CCOC(=O)C=C(C)C=CC=C(C)C=Cc1c(C)cc(OC)c(C)c1C
0	CC12CCC(CC1)C(C)(C)O2
0	C=CCc1ccc(O)c(OC)c1
1	COC1CC2CCC(C)C(O)(O2)C(=O)C(=O)N2CCCCC2C(=O)OC(C(C)CC2CCC(OCCO)C(OC)C2)CC(=O)C(C)C=C(C)C(O)C(OC)C(=O)C(C)CC(C)C=CC=CC=C1C
0	CC(=NO)C(C)NCC(C)(C)CNC(C)C(C)=NO
0	CCC(C)C(NC(=O)C(Cc1ccccc1)NC(=O)C(CC(C)C)NC(=O)C(CCCNC(=N)N)NC(=O)C(NC(=O)C(C)NC(=O)C(CCC(=O)O)NC(=O)C(CCC(=O)O)NC(=O)C(CCC(=O)O)NC(=O)C(CCSC)NC(=O)C(CCC(N)=O)NC(=O)C(CCCCN)NC(=O)C(CO)NC(=O)C(CC(C)C)NC(=O)C(CC(=O)O)NC(=O)C(CO)NC(=O)C(NC(=O)C(Cc1ccccc1)NC(=O)C(NC(=O)CNC(=O)C(CCC(=O)O)NC(=O)CNC(=O)C(N)Cc1c[nH]cn1)C(C)O)C(C)O)C(C)C)C(=O)NC(CCC(=O)O)C(=O)NC(Cc1c[nH]c2ccccc12)C(=O)NC(CC(C)C)C(=O)NC(CC…
1	O=CNc1nc(-c2ccc([N+](=O)[O-])o2)cs1
0	CC(C)=CCCC(C)=CCCC(C)=CCO
0	CC(C)=CCCC(C)=CCCC(C)=CCSc1ccccc1C(=O)O
0	O=S(=O)(c1cccc2cnccc12)N1CCCNCC1
0	CCCc1cc(-c2nc(-c3ccc(C)cc3)cs2)ccn1
1	CCCCOCC(CN1C(=O)NC(=O)C(CC)(c2ccccc2)C1=O)OC(N)=O
1	Cc1nc(-c2ccc(OCC(C)C)c(C#N)c2)sc1C(=O)O
1	OC(c1ccc(Cl)cc1)(c1cncnc1)c1ccccc1Cl
1	COC(=O)Nc1nc2ccc(Sc3ccccc3)cc2[nH]1
1	N#CC(CCc1ccc(Cl)cc1)(Cn1cncn1)c1ccccc1
1	COP(=S)(OC)Oc1ccc([N+](=O)[O-])c(C)c1
1	CC(C)OC(=O)C(C)(C)Oc1ccc(C(=O)c2ccc(Cl)cc2)cc1
1	CC(Cc1ccc(O)cc1)NCC(O)c1cc(O)cc(O)c1
0	CCC(=O)N(c1ccccc1)C1CCN(CCc2ccccc2)CC1
1	CC(C)C(C(=O)OC(C#N)c1cccc(Oc2ccccc2)c1)c1ccc(Cl)cc1
0	CCOC(=O)c1ccc(NC2CCCCC2)c(N)c1
0	COc1cc(C=CC(=O)O)ccc1O
1	CC(C)(C(=O)O)c1ccc(C(O)CCCN2CCC(C(O)(c3ccccc3)c3ccccc3)CC2)cc1
1	O=c1ccc2cc3ccoc3cc2o1
1	N#Cc1nn(-c2c(Cl)cc(C(F)(F)F)cc2Cl)c(N)c1S(=O)C(F)(F)F
1	O=C(NCC1CCCCN1)c1cc(OCC(F)(F)F)ccc1OCC(F)(F)F
1	Nc1nc(F)nc2c1ncn2C1OC(CO)C(O)C1O
1	N#Cc1c[nH]cc1-c1cccc2c1OC(F)(F)O2
1	O=C1c2ccccc2C(=O)C1c1ccc(F)cc1
1	CN1C(=O)CN=C(c2ccccc2F)c2cc([N+](=O)[O-])ccc21
1	Oc1ccc(C2(c3ccc(O)cc3)c3ccccc3-c3ccccc32)cc1
1	OCCN1CCN(CCC=C2c3ccccc3Sc3ccc(C(F)(F)F)cc32)CC1
1	CCOC(=O)Nc1ccc(NCc2ccc(F)cc2)nc1N
1	O=C1NCN(c2ccccc2)C12CCN(CCCC(c1ccc(F)cc1)c1ccc(F)cc1)CC2
1	CC(C)Oc1cccc(NC(=O)c2ccccc2C(F)(F)F)c1
1	O=C1c2ccccc2C(=O)N1SC(Cl)(Cl)Cl
1	CS(=O)(=O)NC(=O)c1cc(Oc2ccc(C(F)(F)F)cc2Cl)ccc1[N+](=O)[O-]
1	CN(CC(=O)N1CCOCC1)Cc1c(Cl)cccc1NC(=O)c1ccccc1
0	COC1OC(COS(=O)(=O)O)C(OC2OC(C(=O)O)C(OC3OC(COS(=O)(=O)O)C(OC4OC(C(=O)O)C(OC5OC(COS(=O)(=O)O)C(O)C(O)C5NS(=O)(=O)O)C(O)C4O)C(OS(=O)(=O)O)C3NS(=O)(=O)O)C(O)C2OS(=O)(=O)O)C(O)C1NS(=O)(=O)O
0	COc1ccc(CC(C)NCC(O)c2ccc(O)c(NC=O)c2)cc1
0	O=Cc1coc2cc(-c3ccc(-c4ccccc4)cc3)ccc2c1=O
1	CCC(=C(CC)c1ccc(OP(=O)(O)O)cc1)c1ccc(OP(=O)(O)O)cc1
1	O=P(O)(O)OC(Cn1cncn1)(Cn1cncn1)c1ccc(F)cc1F
1	CCC(=O)OC(OP(=O)(CCCCc1ccccc1)CC(=O)N1CC(C2CCCCC2)CC1C(=O)O)C(C)C
1	CC1=C2C(=O)OC(c3ccoc3)C2(C)CCC1
0	OCC1OC(OC2(COC3(COC4(COC5(COC6(COC7(COC8(COC9(COC%10(COC%11(COC%12(CO)OC(CO)C(O)C%12O)OC(CO)C(O)C%11O)OC(CO)C(O)C%10O)OC(CO)C(O)C9O)OC(CO)C(O)C8O)OC(CO)C(O)C7O)OC(CO)C(O)C6O)OC(CO)C(O)C5O)OC(CO)C(O)C4O)OC(CO)C(O)C3O)OC(CO)C(O)C2O)C(O)C(O)C1O
1	OCC1(O)OCC(O)C(O)C1O
0	CC(=O)OC1CC(C)(C)C(=C=CC(C)=CC=CC(C)=CC=CC=C(C)C=CC=C(C)C(=O)CC23OC2(C)CC(O)CC3(C)C)C(C)(O)C1
1	NC(CSCCCO)C(=O)O
1	CCCCC(C)C(OC(=O)CC(CC(=O)O)C(=O)O)C(CC(C)CC(O)CCCCC(O)CC(O)C(C)N)OC(=O)CC(CC(=O)O)C(=O)O
1	c1ccoc1
1	O=C1OCCN1N=Cc1ccc([N+](=O)[O-])o1
1	CC(OC(=O)NCC1(CC(=O)O)CCCCC1)OC(=O)C(C)C
0	O=C(O)CN(CCN(CC(=O)O)CC(=O)O)CCN(CC(=O)O)C(COCc1ccccc1)C(=O)O
1	NC1C(O)OC(CO)C(O)C1O
0	COc1ccc2c3c1OC1CC(O)C=CC31CCN(C)C2
0	Nc1ncnc2c(C3NC(CO)C(O)C3O)c[nH]c12
0	O=C(O)c1cc(O)c(O)c(O)c1
0	CCC(CCC(C)C1CCC2C3CC=C4CC(O)CCC4(C)C3CCC12C)C(C)C
0	CC(CC(=O)CC(C)C1CC(O)C2(C)C3=C(C(=O)CC12C)C1(C)CCC(=O)C(C)(C)C1CC3O)C(=O)O
0	CN(C)c1ccccc1CN1CCCN(Cc2ccccc2N(C)C)C1c1ccncc1
0	COc1cc(-c2cc(=O)c3c(O)c(OC)c(OC)c(OC)c3o2)cc(OC)c1OC
0	CCNCc1nc2c(N)nc3ccccc3c2n1CC(C)(C)O
1	CC1NCc2cc(-c3ccc4c(=O)c(C(=O)O)cn(C5CC5)c4c3OC(F)F)ccc21
0	OCc1ccc(OC2OC(CO)C(O)C(O)C2O)cc1
1	CNC(C)C(=O)NC(C(=O)N1CCCC1C(=O)Nc1snnc1-c1ccccc1)C1CCCCC1
1	COc1cc2ncnc(Nc3ccc(F)c(Cl)c3)c2cc1OCCCN1CCOCC1
1	COC1=C2CC(C)CC(OC)C(O)C(C)C=C(C)C(OC(N)=O)C(OC)C=CC=C(C)C(=O)NC(=CC1=O)C2=O
1	CON=C1CN(c2nc3c(cc2F)c(=O)c(C(=O)O)cn3C2CC2)CC1CN
0	COC(=O)C1=COC(O)C2C(CO)=CCC12
0	O=c1c(-c2ccc(O)cc2)coc2cc(O)cc(O)c12
0	CNC(C)C1CCC(N)C(OC2C(N)CC(N)C(OC3OCC(C)(O)C(NC)C3O)C2O)O1
0	C=CC1C2=CCOC(=O)C2=COC1OC1OC(CO)C(O)C(O)C1O
0	CC(C)=CCCC(C)=CCO
1	CC1=CCC(=C(C)C)C(=O)CC(C)=CCC1
1	CCCCCCC=CCCCCCCCc1cccc(O)c1C(=O)O
0	CC1C(=O)OC2CC34C5CC(C(C)(C)C)C36C(OC(=O)C6O)OC4(C(=O)O5)C21O
0	CC1C(=O)OC2C(O)C34C5CC(C(C)(C)C)C36C(OC(=O)C6O)OC4(C(=O)O5)C12O
0	CC(C)=CCCC(C)(OC1OC(CO)C(O)C(O)C1O)C1CCC2(C)C1C(O)CC1C3(C)CCC(O)C(C)(C)C3C(OC3OC(CO)C(O)C(O)C3O)CC12C
1	Cc1ccc(S(=O)(=O)NC(=O)NN2CC3CCCC3C2)cc1
0	CN1C(=O)C23CC4=CC=CC(O)C4N2C(=O)C1(CO)SS3
1	Cc1cnc(C(=O)NCCc2ccc(S(=O)(=O)NC(=O)NC3CCCCC3)cc2)cn1
1	Nc1ccc2nc3ccccn3c2n1
1	NC(CCC(=O)NC(CS)C(=O)NCC(=O)O)C(=O)O
1	OCC(O)CO
1	OCC1CO1
1	CC(CCC(=O)NCC(=O)O)C1CCC2C3C(O)CC4CC(O)CCC4(C)C3CCC12C
1	CC(CCC(=O)NCC(=O)O)C1CCC2C3C(O)CC4CC(O)CCC4(C)C3CC(O)C12C
1	CC(CCC(=O)NCC(=O)O)C1CCC2C3CCC4CC(O)CCC4(C)C3CC(O)C12C
0	CC1(C(=O)O)CCC2(C)CCC3(C)C(=CC(=O)C4C5(C)CCC(OC6OC(C(=O)O)C(O)C(O)C6OC6OC(C(=O)O)C(O)C(O)C6O)C(C)(C)C5CCC43C)C2C1
1	O=C(O)CNCP(=O)(O)O
1	CC(C)CC(NC(=O)C(COC(C)(C)C)NC(=O)C(Cc1ccc(O)cc1)NC(=O)C(CO)NC(=O)C(Cc1c[nH]c2ccccc12)NC(=O)C(Cc1cnc[nH]1)NC(=O)C1CCC(=O)N1)C(=O)NC(CCCN=C(N)N)C(=O)N1CCCC1C(=O)NNC(N)=O
0	Cc1cc2c(C(C)C)c(O)c(O)c(C=O)c2c(O)c1-c1c(C)cc2c(C(C)C)c(O)c(O)c(C=O)c2c1O
0	CC(C)c1onc(-c2c(Cl)cccc2Cl)c1COc1ccc(C=Cc2cccc(C(=O)O)c2)c(Cl)c1
0	Cc1cc(SCc2sc(-c3ccc(C(F)(F)F)cc3)nc2C)ccc1OCC(=O)O
1	CC(C)(Sc1ccc(CCN(CCCCC2CCCCC2)C(=O)NC2CCCCC2)cc1)C(=O)O
0	CC(C)=CCCC(C)(OC1OC(COC2OC(CO)C(O)C(O)C2O)C(O)C(O)C1O)C1CCC2(C)C1C(O)CC1C3(C)CCC(O)C(C)(C)C3CCC12C
0	O=C(CC1NCCCC1O)Cn1cnc2cc(Br)c(Cl)cc2c1=O
1	COc1ccc2c3c([nH]c2c1)C(C)=NCC3
1	COc1ccc2c(c1)[nH]c1c(C)nccc12
1	CNC(=O)c1c(-c2ccc(F)cc2)oc2cc(N(CCO)S(C)(=O)=O)c(C3CC3)cc12
0	O=C1OCc2c1cc1ccc3c(c1c2-c1ccc2c(c1)OCO2)OCO3
0	C=C(CO)C(=O)OC1C2C(=C)C(=O)OC2CC(=C)C2CC(O)C(=C)C21
1	CC1=C(CCC(=O)O)c2cc3[nH]c(cc4[nH]c(cc5nc(cc1n2)C(CC(=O)O)=C5CCC(=O)O)c(CC(=O)O)c4CCC(=O)O)c(CC(=O)O)c3CCC(=O)O
1	ClC1=C(Cl)C2(Cl)C3C(Cl)C=CC3C1(Cl)C2(Cl)Cl
1	ClC1=C(Cl)C2(Cl)C3C4OC4C(Cl)C3C1(Cl)C2(Cl)Cl
1	CC(N)CCCC(C)(C)O
1	CC(=O)Oc1ccc2c3c1OC1C(OC(C)=O)C=CC4C(C2)N(C)CCC341
0	COc1ccc(C2CC(=O)c3c(O)cc(O)cc3O2)cc1O
0	COc1ccc(C2CC(=O)c3c(O)cc(OC4OC(COC5OC(C)C(O)C(O)C5O)C(O)C(O)C4O)cc3O2)cc1O
1	Brc1c(Br)c(Br)c(Br)c(Br)c1Br
1	ClC(Cl)=C(Cl)C(Cl)=C(Cl)Cl
1	ClC1=C(Cl)C(Cl)(Cl)C(Cl)=C1Cl
1	ClC1CCCC(Br)(Br)C(Cl)(C2C=CC=C2)C(Cl)(Cl)C1(Cl)Cl
1	O=C(NC(=O)c1c(F)cccc1F)Nc1cc(Cl)c(OC(F)(F)C(F)F)c(Cl)c1
1	CCC(c1ccc(O)cc1)C(CC)c1ccc(O)cc1
1	CCC(c1ccc(OCCN(CC)CC)cc1)C(CC)c1ccc(OCCN(CC)CC)cc1
0	CN1C2CCC1CC(OC(=O)C(O)c1ccccc1)C2
1	NC(CCS)C(=O)O
0	O=c1cc(-c2ccc(O)c(O)c2)oc2cc(O)c(C3OC(CO)C(O)C(O)C3O)c(O)c12
0	C=CCc1ccc(O)c(-c2ccc(O)c(CC=C)c2)c1
0	c1ccc(-c2[nH]ncc2-c2ccnc3ccccc23)nc1
1	CCN(CC)CCNc1ccc(CO)c2sc3ccccc3c(=O)c12
1	NNc1nncc2ccccc12
0	COc1ccc2c3c1OC1C(=O)CCC4C(C2)N(C)CCC314
0	CC12CCC(=O)C=C1CCC1C2C(O)CC2(C)C1CCC2(O)C(=O)CO
0	Oc1ccc(O)cc1
1	CC(=O)N(O)c1ccc2c(c1)Cc1ccccc1-2
1	CC(C)(O)C(=O)Nc1ccc([N+](=O)[O-])c(C(F)(F)F)c1
1	Cc1cc(=O)c2c(O)c3c(O)cc(O)c4c5c(O)cc(O)c6c(O)c7c(=O)cc(C)c8c1c2c(c34)c(c65)c78
0	O=c1c(OC2OC(CO)C(O)C(O)C2O)c(-c2ccc(O)c(O)c2)oc2cc(O)cc(O)c12
1	CC(C)C(=O)c1c(C(C)C)nn2ccccc12
0	CCCCCCCN(CC)CCCC(O)c1ccc(NS(C)(=O)=O)cc1
0	NC(N)=NCCCC(N)C(=O)NC(CCCN=C(N)N)C(=O)N1CCCC1C(=O)N1CC(O)CC1C(=O)NCC(=O)NC(Cc1cccs1)C(=O)NC(CO)C(=O)N1Cc2ccccc2CC1C(=O)N1C(C(=O)NC(CCCN=C(N)N)C(=O)O)CC2CCCCC21
0	CCC(=C(c1ccc(I)cc1)c1ccc(OCCN2CCCC2)cc1)c1ccccc1
0	CC(C)(CO)C(=O)SCCOP(=O)(NCc1ccccc1)OCC1OC(n2cnc3c(=O)[nH]c(N)nc32)C(C)(O)C1O
1	O=P1(NCCCl)OCCCN1CCCl
1	O=[N+]([O-])N=C1NCCN1Cc1ccc(Cl)nc1
1	CC(O)C1C(=O)N2C(C(=O)O)=C(SCCN=CN)CC12
1	C#CCN1CC(=O)N(COC(=O)C2C(C=C(C)C)C2(C)C)C1=O
1	CC(C)=CCOc1c2occc2cc2ccc(=O)oc12
1	CC1(c2ccccc2)Cc2cc(OCC(=O)O)c(Cl)c(Cl)c2C1=O
1	CC1Cc2ccccc2N1NC(=O)c1ccc(Cl)c(S(N)(=O)=O)c1
1	CC(C)C(O)(C(=O)OCC1=CCN2CCC(O)C12)C(C)O
1	OCc1c[nH]c2ccccc12
0	O=C(O)Cc1c[nH]c2ccccc12
0	OC1C(O)C(O)C(O)C(O)C1O
0	CCC(C)C(NC(=O)CN)C(=O)NC(C(=O)NC(CCC(=O)O)C(=O)NC(CCC(N)=O)C(=O)NC1CSSCC2NC(=O)C(C(C)CC)NC(=O)C(CO)NC(=O)C(C(C)O)NC(=O)C(CSSCC(NC(=O)C(CC(C)C)NC(=O)C(Cc3cnc[nH]3)NC(=O)C(CCC(N)=O)NC(=O)C(CC(N)=O)NC(=O)C(NC(=O)C(N)Cc3ccccc3)C(C)C)C(=O)NCC(=O)NC(CO)C(=O)NC(Cc3cnc[nH]3)C(=O)NC(CC(C)C)C(=O)NC(C(C)C)C(=O)NC(CCC(=O)O)C(=O)NC(C)C(=O)NC(CC(C)C)C(=O)NC(Cc3ccc(O)cc3)C(=O)NC(CC(C)C)C(=O)NC(C(C)C)C(=O)NC(C(=…
0	OCC1OC(OC2(COC3(COC4(COC5(COC6(COC7(COC8(COC9(COC%10(COC%11(COC%12(COC%13(COC%14(COC%15(COC%16(COC%17(COC%18(COC%19(COC%20(COC%21(COC%22(COC%23(COC%24(COC%25(COC%26(COC%27(COC%28(COC%29(COC%30(COC%31(COC%32(COC%33(COC%34(COC%35(COC%36(COC%37(COC%38(CO)OC(CO)C(O)C%38O)OC(CO)C(O)C%37O)OC(CO)C(O)C%36O)OC(CO)C(O)C%35O)OC(CO)C(O)C%34O)OC(CO)C(O)C%33O)OC(CO)C(O)C%32O)OC(CO)C(O)C%31O)OC(CO)C(O)C%30O)OC(…
0	O=C(NCC(O)CO)c1c(I)c(C(=O)NCC(O)CO)c(I)c(N(CCO)C(=O)CO)c1I
0	CC(C)[N+]1(C)C2CCC1CC(OC(=O)C(CO)c1ccccc1)C2
1	CC(C)NC(=O)N1CC(=O)N(c2cc(Cl)cc(Cl)c2)C1=O
1	CC(C)NNC(=O)c1ccncc1
1	Nc1nc(N)nc(-c2cc(Cl)ccc2Cl)n1
1	CC(C)Nc1ncccn1
0	CC1(C)C2CCC1(C)C(O)C2
1	FC(F)OC(Cl)C(F)(F)F
1	CC(C)=CCOc1c2ccoc2cc2oc(=O)ccc12
1	CCC1(O)CC(C)C(C)(OC(C)=O)C(=O)OCC2=CCN3CCC(OC1=O)C23
0	O=C(C=Cc1ccc(O)cc1)c1ccc(O)cc1O
1	NNC(=O)c1ccncc1
1	CC(C)CCO
1	CC1=CC(=O)CC(C)(C)C1
1	C=CC(=C)C
1	CC(C)OC(=O)C(O)(c1ccc(Br)cc1)c1ccc(Br)cc1
1	OC1COC2C(O)COC12
0	O=[N+]([O-])OC1COC2C(O)COC12
1	CS(=O)(=O)c1cc(C(F)(F)F)ccc1C(=O)c1cnoc1C1CC1
0	Cc1cc(NC(=O)C2=C(O)c3ccccc3S(=O)(=O)N2C)no1
0	CC(COc1ccccc1)NC(C)C(O)c1ccc(O)cc1
1	COC(=O)C1=C(C)NC(C)=C(C(=O)OC(C)C)C1c1cccc2nonc12
1	COc1ccc(C(=O)NCc2ccc(OCCN(C)C)cc2)cc1OC
1	CCCn1c(C)c(C(=O)c2cccc3ccccc23)c2ccccc21
0	O=C(Oc1ccc([N+](=O)[O-])cc1)N1CCC(C(O)(c2ccc3c(c2)OCO3)c2ccc3c(c2)OCO3)CC1
0	O=c1c(O)c(-c2ccc(O)cc2)oc2cc(O)cc(O)c12
1	CC(=O)CCC1C(=O)N(c2ccccc2)N(c2ccccc2)C1=O
1	O=c1cc(CO)occ1O
0	COc1ccc(C2Oc3c(c(O)cc(O)c3C3C(=O)c4c(O)cc(O)cc4OC3c3ccc(O)cc3)C(=O)C2O)cc1O
1	Nc1ccccc1C(=O)CC(N)C(=O)O
1	CCCCCCC(C)(C)c1cc(OC)c2c(c1)OC(C)(C)C1CC=C(C)CC21
0	CN(C)c1ccc(N=Nc2ccc(OC3OC(CO)C(OC4OC(CO)C(O)C(O)C4O)C(O)C3O)cc2)cc1
1	CC(O)C(=O)O
0	OCC(O)C(O)C(OC1OC(CO)C(O)C(O)C1O)C(O)CO
1	CCOC(=O)C(C)OC(=O)c1cc(Oc2ccc(C(F)(F)F)cc2Cl)ccc1[N+](=O)[O-]
0	OCC1OC(OC2C(CO)OC(O)C(O)C2O)C(O)C(O)C1O
1	O=C(CS(=O)Cc1ccco1)NCC=CCOc1cc(CN2CCCCC2)ccn1
0	CC(C)C1NC(=O)C(CCCCN)NC(=O)C(Cc2c[nH]c3ccccc23)NC(=O)C(Cc2ccc(O)cc2)NC(=O)C(NC(=O)C(N)Cc2ccc3ccccc3c2)CSSCC(C(=O)NC(C(N)=O)C(C)O)NC1=O
1	CS(=O)(=O)CCNCc1ccc(-c2ccc3ncnc(Nc4ccc(OCc5cccc(F)c5)c(Cl)c4)c3c2)o1
0	NC(N)=NCCCC(N)C(=O)O
1	CC(C)CCCC(C)C1CCC2C3=CCC4CC(O)CCC4(C)C3CCC21C
0	COC(=O)NC(C(=O)N1CC2(CC2)CC1c1ncc(-c2ccc3c(c2)C(F)(F)c2cc(-c4ccc5nc(C6C7CCC(C7)N6C(=O)C(NC(=O)OC)C(C)C)[nH]c5c4)ccc2-3)[nH]1)C(C)C
1	COc1cc2nccc(Oc3ccc(NC(=O)NC4CC4)c(Cl)c3)c2cc1C(N)=O
0	COc1cc(C(=O)OCCCCN=C(N)N)cc(OC)c1O
1	COC(=O)C1=C(C)NC(C)=C(C(=O)OC(C)(C)CN(C)CCC(c2ccccc2)c2ccccc2)C1c1cccc([N+](=O)[O-])c1
1	CN(C)c1ccc(C(c2ccccc2)c2ccc(N(C)C)cc2)cc1
0	O=C(O)c1ccc(-c2ccc(C=C3SC(=S)N(Cc4ccccc4)C3=O)o2)cc1
1	CCCCCC=CCC(O)C=CC=CC=CC(O)CCCC(=O)O
1	CCNC(=O)C1CCCN1C(=O)C(CCCN=C(N)N)NC(=O)C(CC(C)C)NC(=O)C(CC(C)C)NC(=O)C(Cc1ccc(O)cc1)NC(=O)C(CO)NC(=O)C(Cc1c[nH]c2ccccc12)NC(=O)C(Cc1cnc[nH]1)NC(=O)C1CCC(=O)N1
0	CC(C)CC(N)C(=O)NC(CO)C(=O)NC(CCCCN)C(=O)NC(CC(C)C)C(N)=O
0	NC(Cc1ccc(O)c(O)c1)C(=O)O
0	CN1CCC23CCCCC2C1Cc1ccc(O)cc13
0	C=CC(C)(C)c1cc(C=CC(=O)c2ccc(O)cc2)c(OC)cc1O
1	C=C(C)C1CC=C(C)CC1
1	CCCC1CC(C(=O)NC(C(C)O)C2OC(SC)C(O)C(O)C2O)N(C)C1
0	CC(=O)NCC1CN(c2ccc(N3CCOCC3)c(F)c2)C(=O)O1
1	CCCCCC=CCC=CCCCCCCCC(=O)O
1	CCCCCC=CCC=CCCCCCCCC(=O)NCCO
1	CCCCCCCC=CCCCCCC(=O)OC(COC(=O)CCCCCC)COC1OC(CO)C(O)C(OC2OC(C)C(N)C(O)C2NC(C)=O)C1O
0	O=C1CC(c2ccc(O)cc2)Oc2cc(O)ccc21
0	O=C1CC(c2ccc(OC3OC(CO)C(O)C(O)C3O)cc2)Oc2cc(O)ccc21
0	CCCCCCCCCCCCCCCC(=O)NC(CCC(=O)NCCCCC(NC(=O)C(C)NC(=O)C(C)NC(=O)C(CCC(N)=O)NC(=O)CNC(=O)C(CCC(=O)O)NC(=O)C(CC(C)C)NC(=O)C(Cc1ccc(O)cc1)NC(=O)C(CO)NC(=O)C(CO)NC(=O)C(NC(=O)C(CC(=O)O)NC(=O)C(CO)NC(=O)C(NC(=O)C(Cc1ccccc1)NC(=O)C(NC(=O)CNC(=O)C(CCC(=O)O)NC(=O)C(C)NC(=O)C(N)Cc1cnc[nH]1)C(C)O)C(C)O)C(C)C)C(=O)NC(CCC(=O)O)C(=O)NC(Cc1ccccc1)C(=O)NC(C(=O)NC(C)C(=O)NC(Cc1c[nH]c2ccccc12)C(=O)NC(CC(C)C)C(=O)N…
1	CC(CCC(=O)O)C1CCC2C3CCC4CC(O)CCC4(C)C3CCC12C
0	CSCCC(N)C(=O)O
0	Nc1nc2c(ncn2C2CC(CO)C2CO)c(=O)[nH]1
1	Nc1ncnc2c1ncn2C1OC(CO)CC1F
0	CCn1cc(C(=O)O)c(=O)c2cc(F)c(N3CCNC(C)C3)c(F)c21
1	Cc1cccc(C)c1OCC(=O)NC(Cc1ccccc1)C(O)CC(Cc1ccccc1)NC(=O)C(C(C)C)N1CCCNC1=O
1	CCOC(=O)N1CCC(=C2c3ccc(Cl)cc3CCc3cccnc32)CC1
0	O=C1Nc2ccc(Cl)cc2C(c2ccccc2Cl)=NC1O
1	CN1C(=O)C(O)N=C(c2ccccc2Cl)c2cc(Cl)ccc21
1	CN1C(C(=O)Nc2ccccn2)=C(O)c2sc(Cl)cc2S1(=O)=O
1	CC(C(=O)O)c1ccc(CC2CCCC2=O)cc1
0	COC1=CC(=O)C(C(=O)C=Cc2ccccc2)=C1O
0	C=C(C)C1CCC2(C)CCC3(C)C(CCC4C5(C)CCC(O)C(C)(C)C5CCC43C)C12
0	CC(C=CC=C(C)C=CC1=C(C)CC(O)CC1(C)C)=CC=CC=C(C)C=CC=C(C)C=CC1C(C)=CC(O)CC1(C)C
0	O=c1cc(-c2ccc(O)c(O)c2)oc2cc(O)cc(O)c12
0	CC(C)=CCCC(C)=CC=CC(C)=CC=CC(C)=CC=CC=C(C)C=CC=C(C)C=CC=C(C)CCC=C(C)C
1	C#CC1(O)CCC2C3CCC4=CCCCC4C3CCC21C
0	O=C1NC(Cc2ccc(O)cc2)C(=O)N2CCCC12
0	C=CCc1ccc(O)c(-c2cc(CC=C)ccc2O)c1
1	O=CCC=O
1	N#CCC#N
0	O=c1c2cc(O)c(O)cc2oc2cc(O)c(C3OC(CO)C(O)C(O)C3O)c(O)c12
0	COc1c(O)cc2oc3cc(O)c(CC=C(C)C)c(O)c3c(=O)c2c1CC=C(C)C
1	COC(=O)C1=C(C)NC(C)=C(C(=O)OCCN2CCN(C(c3ccccc3)c3ccccc3)CC2)C1c1cccc([N+](=O)[O-])c1
0	OCC1OC(OC2C(CO)OC(OC3C(CO)OC(OC4C(CO)OC(O)C(O)C4O)C(O)C3O)C(O)C2O)C(O)C(O)C1O
0	CCCCC(C)C=C(C)C=C(C)C(=O)NC1=CC(O)(C=CC=CC=CC(=O)NC2=C(O)CCC2=O)C2OC2C1=O
1	CNCCCC12CCC(c3ccccc31)c1ccccc12
1	Cc1nnc(C(C)C)n1C1CC2CCC(C1)N2CCC(NC(=O)C1CCC(F)(F)CC1)c1ccccc1
1	Cc1ccc(NC(=O)c2ccc(CN3CCN(C)CC3)cc2)cc1Nc1nc(-c2cccnc2)cs1
1	OC1(c2ccc(Cl)cc2)c2ccccc2C2=NCCN21
0	COC1CC(C)(C)CC2C3=CCC4C5(C)CCC(O)C(C)(CO)C5CCC4(C)C3(C)CCC12C
1	COC(=O)Nc1nc2ccc(C(=O)c3ccccc3)cc2[nH]1
0	CN(CCCl)CCCl
1	CC(=O)OC1(C(C)=O)CCC2C3CC(C)C4=CC(=O)CCC4(C)C3CCC21C
1	Nc1nc(N)nc(N)n1
1	COc1ccc2[nH]cc(CCNC(C)=O)c2c1
0	CCC(C)C(NC(=O)CN)C(=O)NCC(=O)NC(C)C(=O)NC(C(=O)NC(CC(C)C)C(=O)NC(CCCCN)C(=O)NC(C(=O)NC(CC(C)C)C(=O)NC(C(=O)NC(C(=O)NCC(=O)NC(CC(C)C)C(=O)N1CCCC1C(=O)NC(C)C(=O)NC(CC(C)C)C(=O)NC(C(=O)NC(CO)C(=O)NC(Cc1c[nH]c2ccccc12)C(=O)NC(C(=O)NC(CCCCN)C(=O)NC(CCCNC(=N)N)C(=O)NC(CCCCN)C(=O)NC(CCCNC(=N)N)C(=O)NC(CCC(N)=O)C(=O)NC(CCC(N)=O)C(N)=O)C(C)CC)C(C)CC)C(C)O)C(C)O)C(C)C)C(C)C
1	CC1CCN(CCCC(=O)c2ccc(F)cc2)CC1
0	CC(C)=CCCC(C)=CCCC(C)=CCCC(C)=CCC1=C(C)C(=O)c2ccccc2C1=O
1	Cc1coc2c1CCC(C)C2
1	CC1CCC(C(C)C)C(O)C1
0	C[N+]1(C)CCCC(OC(=O)C(O)(c2ccccc2)c2ccccc2)C1
1	CC(=O)c1c(C)n([O-])c2ccccc2[n+]1=O
1	c1ccc2c(c1)Sc1ccccc1N2CC1CN2CCC1CC2
1	C#CC1(O)CCC2C3CCc4cc(OC)ccc4C3CCC21C
1	Cc1c(N(C)CS(=O)(=O)O)c(=O)n(-c2ccccc2)n1C
1	Cc1cccc(C)c1N(Cn1cccn1)C(=O)CCl
1	C=C1c2cccc(O)c2C(O)=C2C(=O)C3(O)C(O)=C(C(N)=O)C(=O)C(N(C)C)C3C(O)C12
1	CC12C=CC(=O)C=C1CCC1C2CCC2(C)C1CCC2(C)O
0	CSCCC(NC(=O)C1CSSCC(NC(=O)C(CO)NC(=O)CNC(=O)Sc2nc(C(=O)OC(C)C)[nH]c2O)C(=O)NC(Cc2ccc(O)cc2)C(=O)N2CCCC2c2nc(O)c([nH]2)C(=S)NC(CO)C(=O)N1)C(=O)O
1	CN(C)CCN(Cc1cccs1)c1ccccn1
1	CC(=O)N=c1sc(S(N)(=O)=O)nn1C
1	CCCCCCC(=O)OC1CCC2C3CCC4CC(=O)C=C(C)C4(C)C3CCC12C
1	CNC(=O)Oc1cc(C)c(SC)c(C)c1
1	CS(=N)(=O)CCC(N)C(=O)O
0	COc1ccc(OC)c(C(O)C(C)N)c1
1	COC(F)(F)C(Cl)Cl
0	CN1C(=O)CC(C)(c2ccccc2)C1=O
0	COC(=O)C1C2CC3c4[nH]c5ccccc5c4CCN3CC2CC(OC(=O)c2cc(OC)c(OC)c(OC)c2)C1OC
0	COC(=O)C1C2CC3c4[nH]c5cc(OC)ccc5c4CCN3CC2CC(OC(=O)c2cc(OC)c(OC)c(OC)c2)C1OC
0	COC(=O)C1C2CC3c4[nH]c5cc(OC)ccc5c4CCN3CC2CC(OC(=O)C=Cc2cc(OC)c(OC)c(OC)c2)C1OC
1	CCC1(O)CC(OC2CC(N(C)C)C(OC3CC(O)C(OC4CCC(=O)C(C)O4)C(C)O3)C(C)O2)c2c(cc3c(c2O)C(=O)c2c(O)cccc2C3=O)C1C(=O)OC
1	CCC1=CC2CN(C1)Cc1c([nH]c3ccccc13)C(C(=O)OC)(c1cc3c(cc1OC)N(C)C1C(O)(C(=O)OC)C(OC(C)=O)C4(CC)C=CCN5CCC31C54)C2
1	CCC1(O)CC2CN(CCc3c([nH]c4ccccc34)C(C(=O)OC)(c3cc4c(cc3OC)N(C)C3C(O)(C(=O)OC)C(OC(C)=O)C5(CC)C=CCN6CCC43C65)C2)C1
1	CCC1(O)CC2CN(CCc3c([nH]c4ccccc34)C(C(=O)OC)(c3cc4c(cc3OC)N(C=O)C3C(O)(C(=O)OC)C(OC(C)=O)C5(CC)C=CCN6CCC43C65)C2)C1
0	CCC(=O)N(c1ccccc1)C1(C(=O)OC)CCN(CCC(=O)OC)CC1
0	C=C(CCC(C)C1CCC2C3=C(C(=O)CC21C)C1(C)CCC(=O)C(C)C1CC3)C(C)C(=O)OC
1	CCC(C)(OO)OOC(C)(CC)OO
0	COC(=O)C=Cc1ccc(O)c(OC)c1
1	CC(=O)CC(C)C
1	CCCCC(C)=O
1	COC(C)(C)C
1	CC(=O)OCN(C)N=O
1	COCOC
1	COC(=O)C1C(O)CC2(O)CC(O)CC(O)C(O)CCC(O)CC(O)CC(=O)OC(C)C(C)C(O)C(C)C=CC=CC=CC=CC=CC=CC=CC(OC3OC(C)C(O)C(N)C3O)CC1O2
1	CC(=O)OCN=[N+](C)[O-]
1	Cc1ccc2cc3c(ccc4ccccc43)c3c2c1CC3
1	CC1CCCCC1
0	CC(C)[N+](C)(CCOC(=O)C1c2ccccc2Oc2ccccc21)C(C)C
1	Cc1cccc(N=Nc2ccc(N(C)C)cc2)c1
1	Nc1ccc(Cc2ccc(N)c(Cl)c2)cc1Cl
1	CCN(C)N=O
1	C=CCc1ccc(OC)c(OC)c1
1	CN(N=O)C(=N)N[N+](=O)[O-]
1	CNC(C)C(=O)c1ccc2c(c1)OCO2
1	CCC1(c2ccccc2)C(=O)NC(=O)N(C)C1=O
0	CC1CC2C(C(O)CC3(C)C2CCC3(O)C(=O)COC(=O)CCC(=O)O)C2(C)C=CC(=O)C=C12
0	Cc1cc(=O)[nH]c(=S)[nH]1
1	CCc1cccc(C)c1N(C(=O)CCl)C(C)COC
[truncated: 589 more rows]
